# Supplementary material for: A hybrid BAC physical map of potato: a framework for sequencing a heterozygous genome
Source: BMC Genomics. 2011 Dec 5;12:594. doi: 10.1186/1471-2164-12-594 (PMC3261212; doi:10.1186/1471-2164-12-594)
Supplement: Additional file 1 — Integrated hybrid AFLP and WGP physical map. A table with all BACs incorporated in the potato AFLP and WGP physical maps, with their FPC contig numbers and contig alignment coordinates. Includes the contig group numbers of the hybrid physical map, which show the overlaps between contigs of both physical maps. [file 1471-2164-12-594-S1.CSV]

Hybrid BAC physical map of diploid potato genotype RH
AFLP_ctg, AFLP_L, AFLP_R: BAC contig number, left FPC coordinate, right FPC coordinate in AFLP physical map; AFLP_ctg=0 indicates a single BAC
WGP_ctg, WGP_L, WGP_R: BAC contig number, left FPC coordinate, right FPC coordinate in WGP physical map; WGP_ctg=0 indicates a single BAC
AFLP_GRP: contig group number for use with contigs of the AFLP physical map; AFLP_GRP=0 means that the contig/BAC is not in a contig group.
WGP_GRP: contig group number for use with contigs of the WGP physical map; WGP_GRP=0 means that the contig/BAC is not in a contig group
Marker_ID: ID number of AFLP marker linked to BAC clone. If more markers are linked to the same BAC, only one is shown here
RH_haplotype: haplotype of the AFLP marker in the RH genetic map
Chrom: linkage group number of the AFLP marker (e.g. RH05 = chromosome 5 of the RH genetic map)
Bins: genetic map location of the AFLP marker on the chromosome (shown as bin number range)
BAC clone	AFLP_ctg	AFLP_L	AFLP_R	WGP_ctg	WGP_L	WGP_R	AFLP_GRP	WGP_GRP	AFLP_bands	WGP_tags	Marker_ID	RH_haplotype	Chrom	Bins
GB002C06	0	0	0						26
GB004A22	4119	83	124				708		42
GB006N24	1475	14	43				195		30
GB006O17	104	227	260				2100		34		7284	{0}	RH05	B026-B027
GB008E05	2346	0	34				1403		35		20648	{0}	RH05	B020
GB008E21	546	140	174				2321		35
GB008F13	2091	2	39				943		38
GB008H22	546	47	74				2321		28
GB008J10	515	33	83				2283		51		7268	{1}	RH05	B020
GB009G01	104	274	310				2100		37		7289	{1}	RH05	B026
GB012F02	104	210	263				2100		54		7284	{0}	RH05	B026-B027
GB013B02	104	325	359				2100		35
GB013G01	1020	71	95				2208		25
GB013I15	3227	2	35				0		34
GB016I01	1475	10	39				195		30
GB017J10	1135	1	17				0		17
GB019A11	104	326	368				2100		43		7289	{1}	RH05	B026
GB019E15	546	33	72				2321		40
GB025C08	1800	19	58				1338		40
GB025I08	1020	67	95				2208		29
GB029A10	4211	363	402				1194		40
GB030I03	4119	105	137				708		33
GB033A16	3877	4	34				0		31
GB033A21	3025	10	38				0		29
GB033B01	3437	0	14				0		15
GB033B02	2119	3	22				0		20
GB033C06	2396	1	20				0		20
GB033C13	3437	1	14				0		14
GB033D04	0	0	0						10
GB033D20	0	0	0						39
GB033E03	2396	0	19				0		20
GB033E07	447	113	150				40		38
GB033F14	3437	1	13				0		13
GB033H12	2396	0	17				0		18
GB033H20	2119	8	26				0		19
GB033I11	3994	96	126				372		31
GB033J04	3025	0	41				0		42
GB033L02	3025	13	39				0		27
GB033M02	2119	6	27				0		22
GB033M13	2119	5	22				0		18
GB033M18	3877	0	20				0		21
GB033N22	2119	7	22				0		16
GB033O05	2119	0	22				0		23
GB038O24	1475	13	43				195		31
GB043H18	1859	23	69				195		47
GB043J04	104	339	387				2100		49		7284	{0}	RH05	B026-B027
GB045J07	141	24	66				2223		43
GB048O18	2346	29	61				1403		33
GB056A14	3651	0	31				624		32		7275	{0}	RH05	B020
GB061O06	3227	0	32				0		33
GB064N22	2346	29	60				1403		32
GB065G18	515	58	99				2283		42
GB068O19	546	33	73				2321		41
GB072I07	1336	3	65				1770		63
GB073J16	104	369	408				2100		40		7284	{0}	RH05	B026-B027
GB075K11	1843	20	56				708		37		7267	{0}	RH05	B017
GB077B23	104	211	259				2100		49		7284	{0}	RH05	B026-B027
GB081O08	104	214	260				2100		47		7284	{0}	RH05	B026-B027
GB087M10	3511	0	35				0		36
PL001A02				465	11	50		845		40
PL001A05				484	102	121		732		20
PL001A06				3775	115	164		2		50
PL001A09				0	0	0				5
PL001A10				503	58	88		1868		31
PL001A12				1308	60	88		627		29
PL001A13				466	204	241		360		38
PL001A15				0	0	0				8
PL001A17				0	0	0				1
PL001A21				384	72	89		1562		18
PL001A22				0	0	0				11
PL001A23				1082	0	18		1692		19
PL001B01				127	495	523		803		29
PL001B03				1368	71	108		1210		38
PL001B05				0	0	0				2
PL001B07				267	191	208		54		18
PL001B09				0	0	0				1
PL001B11				0	0	0				8
PL001B15				0	0	0				1
PL001B18				0	0	0				2
PL001B20				0	0	0				9
PL001B21				2169	24	40		0		17
PL001B22				0	0	0				7
PL001B23				2752	0	32		0		33
PL001B24				279	197	220		594		24
PL001C01				0	0	0				10
PL001C02				0	0	0				13
PL001C04				0	0	0				2
PL001C05				0	0	0				6
PL001C07				0	0	0				17
PL001C09				148	168	191		2185		24
PL001C10				0	0	0				5
PL001C11				180	38	66		1561		29
PL001C12				0	0	0				1
PL001C14				2615	0	15		706		16
PL001C15				0	0	0				5
PL001C17				73	128	146		694		19
PL001C18				0	0	0				3
PL001C19				2997	0	14		0		15
PL001C21				0	0	0				4
PL001C23				0	0	0				1
PL001D02				140	3	27		0		25
PL001D03				0	0	0				11
PL001D04				0	0	0				1
PL001D05				3392	86	110		214		25
PL001D06				735	113	130		377		18
PL001D08				0	0	0				7
PL001D09				567	3	36		2287		34
PL001D10				3115	364	389		781		26
PL001D12				999	102	130		1949		29
PL001D13				172	105	127		228		23
PL001D15				0	0	0				3
PL001D16				0	0	0				1
PL001D17				0	0	0				11
PL001D18				0	0	0				4
PL001D20				0	0	0				4
PL001D21				1794	56	80		255		25
PL001D22				227	33	76		34		44
PL001D23				1251	13	38		883		26
PL001E01				393	154	170		887		17
PL001E05				0	0	0				2
PL001E06				0	0	0				12
PL001E07				0	0	0				11
PL001E08				0	0	0				10
PL001E09				0	0	0				11
PL001E10				64	339	370		1690		32
PL001E12				0	0	0				13
PL001E13				0	0	0				10
PL001E15				0	0	0				14
PL001E17				0	0	0				16
PL001E18				0	0	0				13
PL001E23				417	145	173		153		29
PL001E24				0	0	0				1
PL001F01				85	78	115		2267		38
PL001F02				224	63	88		889		26
PL001F03				0	0	0				3
PL001F05				0	0	0				14
PL001F06				2435	4	33		566		30
PL001F08				186	28	67		785		40
PL001F10				909	104	156		1513		53
PL001F11				1929	20	49		1074		30
PL001F12				0	0	0				12
PL001F16				3137	142	183		2032		42
PL001F18				787	90	104		1589		15
PL001F19				0	0	0				17
PL001F21				0	0	0				18
PL001F23				0	0	0				5
PL001G01				1547	0	33		1844		34
PL001G05				0	0	0				4
PL001G07				0	0	0				13
PL001G09				1188	0	16		2143		17
PL001G12				0	0	0				10
PL001G14				1076	5	51		973		47
PL001G16				1059	20	34		1862		15
PL001G17				0	0	0				10
PL001G18				153	9	32		1362		24
PL001G20				0	0	0				1
PL001G21				3471	57	88		122		32
PL001G22				0	0	0				1
PL001G23				0	0	0				4
PL001G24				0	0	0				7
PL001H02				5	112	131		2350		20
PL001H03				0	0	0				16
PL001H04				2124	40	64		1640		25
PL001H05				0	0	0				17
PL001H08				474	81	104		2199		24
PL001H09				0	0	0				15
PL001H10				3564	318	359		798		42
PL001H11				3387	213	241		782		29
PL001H12				0	0	0				10
PL001H13				611	21	44		2093		24
PL001H16				1260	45	84		10		40
PL001H17				972	99	121		2297		23
PL001H18				0	0	0				1
PL001H19				252	338	355		1709		18
PL001H21				76	238	274		1690		37
PL001H23				3105	90	113		747		24
PL001I01				1348	87	107		1210		21
PL001I03				0	0	0				15
PL001I05				3293	53	71		2187		19
PL001I06				0	0	0				3
PL001I08				2005	28	58		1018		31
PL001I09				719	187	199		43		13
PL001I10				0	0	0				5
PL001I12				0	0	0				1
PL001I13				2590	5	19		0		15
PL001I14				207	83	101		692		19
PL001I16				10	89	107		1063		19
PL001I19				972	17	33		2297		17
PL001I21				0	0	0				10
PL001I23				3591	190	221		1729		32
PL001I24				3654	3	33		1215		31
PL001J03				0	0	0				5
PL001J05				689	86	109		1573		24
PL001J08				625	16	45		1734		30
PL001J09				0	0	0				7
PL001J11				666	68	88		946		21
PL001J12				143	165	202		688		38
PL001J13				818	136	180		1328		45
PL001J15				1486	53	92		44		40
PL001J16				3208	170	202		1558		33
PL001J17				2739	6	16		0		11
PL001J18				3205	155	181		963		27
PL001J21				1190	88	103		224		16
PL001J22				0	0	0				5
PL001J24				0	0	0				5
PL001K01				0	0	0				16
PL001K02				299	209	269		1076		61
PL001K03				0	0	0				6
PL001K04				281	495	536		1665		42
PL001K05				0	0	0				9
PL001K06				0	0	0				10
PL001K07				827	65	96		1935		32
PL001K09				0	0	0				11
PL001K11				626	48	73		316		26
PL001K12				805	142	164		686		23
PL001K13				245	14	41		1710		28
PL001K15				0	0	0				1
PL001K16				1737	12	39		392		28
PL001K18				0	0	0				16
PL001K20				0	0	0				12
PL001K22				0	0	0				20
PL001K23				0	0	0				8
PL001K24				3247	40	68		2323		29
PL001L01				872	93	117		2108		25
PL001L03				0	0	0				1
PL001L05				1613	115	142		1042		28
PL001L06				2914	0	15		0		16
PL001L07				0	0	0				11
PL001L10				1286	67	80		1891		14
PL001L14				2838	0	17		0		18
PL001L16				0	0	0				2
PL001L20				2066	27	40		1250		14
PL001L21				0	0	0				10
PL001L22				0	0	0				5
PL001L24				1185	4	32		994		29
PL001M01				2086	9	21		1322		13
PL001M02				0	0	0				7
PL001M03				157	299	326		2		28
PL001M04				1925	0	26		1550		27
PL001M05				3446	86	132		910		47
PL001M06				0	0	0				7
PL001M07				710	39	65		2027		27
PL001M11				1299	62	85		544		24
PL001M13				0	0	0				18
PL001M14				67	0	28		1593		29
PL001M15				470	28	52		2089		25
PL001M16				0	0	0				18
PL001M17				3058	388	406		2289		19
PL001M18				234	152	171		412		20
PL001M19				744	155	172		286		18
PL001M20				0	0	0				10
PL001M21				0	0	0				5
PL001M22				0	0	0				22
PL001M24				80	201	224		1150		24
PL001N02				3338	220	239		40		20
PL001N04				0	0	0				1
PL001N05				0	0	0				4
PL001N06				0	0	0				1
PL001N07				0	0	0				5
PL001N08				0	0	0				5
PL001N09				0	0	0				3
PL001N10				0	0	0				3
PL001N11				0	0	0				7
PL001N13				0	0	0				12
PL001N15				0	0	0				1
PL001N17				0	0	0				1
PL001N19				0	0	0				10
PL001N21				0	0	0				4
PL001N23				0	0	0				7
PL001N24				3382	104	138		31		35
PL001O01				333	106	144		2322		39
PL001O02				3102	41	66		2185		26
PL001O03				0	0	0				19
PL001O04				0	0	0				10
PL001O06				0	0	0				1
PL001O07				716	128	155		1250		28
PL001O08				0	0	0				8
PL001O09				1741	69	84		989		16
PL001O11				0	0	0				6
PL001O12				994	72	103		737		32
PL001O13				0	0	0				9
PL001O14				977	108	140		1584		33
PL001O15				0	0	0				12
PL001O16				0	0	0				14
PL001O20				60	149	166		311		18
PL001O23				481	101	125		1412		25
PL001O24				0	0	0				2
PL001P01				0	0	0				20
PL001P02				0	0	0				10
PL001P03				0	0	0				3
PL001P04				0	0	0				5
PL001P05				23	501	536		2365		36
PL001P06				1203	68	121		1237		54
PL001P07				0	0	0				4
PL001P08				3054	11	44		759		34
PL001P09				1039	42	77		1957		36
PL001P10				1437	2	42		48		41
PL001P11				326	166	201		1503		36
PL001P13				1711	10	32		415		23
PL001P14				1672	23	69		358		47
PL001P15				942	34	65		969		32
PL001P16				103	29	79		2099		51
PL001P18				1379	86	118		1656		33
PL001P20				638	42	69		2181		28
PL001P21				0	0	0				15
PL001P23				0	0	0				7
PL001P24				0	0	0				7
PL002A01				0	0	0				12
PL002A02				3375	31	76		805		46
PL002A03				123	239	258		370		20
PL002A04				0	0	0				1
PL002A05				0	0	0				22
PL002A07				3584	82	108		1253		27
PL002A08				0	0	0				11
PL002A09				0	0	0				12
PL002A11				0	0	0				8
PL002A12				34	19	47		1186		29
PL002A13				3579	83	125		691		43
PL002A17				252	208	221		1709		14
PL002A18				156	44	96		1675		53
PL002A21				3508	0	32		1689		33
PL002A22				3570	36	88		981		53
PL002A23				320	55	90		705		36
PL002A24				868	15	37		2236		23
PL002B01				0	0	0				4
PL002B02				1528	0	31		1130		32
PL002B03				0	0	0				1
PL002B04				3526	28	47		2280		20
PL002B05				0	0	0				2
PL002B06				0	0	0				5
PL002B07				3261	87	126		1133		40
PL002B08				0	0	0				4
PL002B09				3385	62	86		1710		25
PL002B10				0	0	0				9
PL002B11				2083	20	49		1430		30
PL002B12				3069	164	201		2150		38
PL002B14				82	138	183		2091		46
PL002B15				752	0	19		1197		20
PL002B16				94	68	85		2031		18
PL002B18				889	22	41		1236		20
PL002B20				0	0	0				9
PL002B22				3226	0	17		70		18
PL002B23				0	0	0				18
PL002B24				2045	0	26		82		27
PL002C02				20	74	99		719		26
PL002C03				0	0	0				1
PL002C05				3254	50	77		769		28
PL002C07				108	173	191		2220		19
PL002C08				0	0	0				12
PL002C09				0	0	0				8
PL002C10				3751	119	147		760		29
PL002C11				175	277	307		1625		31
PL002C12				2442	30	51		591		22
PL002C13				0	0	0				14
PL002C15				0	0	0				9
PL002C16				154	40	85		2318		46
PL002C17				0	0	0				9
PL002C19				0	0	0				2
PL002C21				0	0	0				10
PL002C22				0	0	0				11
PL002D03				418	0	43		2201		44
PL002D04				548	103	126		2321		24
PL002D05				0	0	0				3
PL002D06				2512	11	27		0		17
PL002D07				0	0	0				9
PL002D08				0	0	0				3
PL002D11				3129	13	41		2272		29
PL002D15				0	0	0				7
PL002D17				0	0	0				19
PL002D18				0	0	0				10
PL002D20				201	83	117		2316		35
PL002D21				36	434	497		15		64
PL002D23				617	266	298		1067		33
PL002D24				2670	9	23		200		15
PL002E01				2240	26	41		0		16
PL002E02				0	0	0				17
PL002E05				1934	94	107		699		14
PL002E06				64	697	724		1690		28
PL002E07				0	0	0				1
PL002E12				44	169	185		2334		17
PL002E13				1222	34	80		2055		47
PL002E14				0	0	0				3
PL002E15				3242	42	82		804		41
PL002E16				2030	7	31		0		25
PL002E17				0	0	0				21
PL002E18				1366	57	120		1474		64
PL002E21				392	83	133		519		51
PL002E22				0	0	0				10
PL002E24				0	0	0				5
PL002F01				3543	427	454		2049		28
PL002F07				3256	77	133		971		57
PL002F08				69	109	138		2352		30
PL002F09				0	0	0				6
PL002F12				618	43	55		56		13
PL002F14				3455	70	97		830		28
PL002F16				1339	160	181		1021		22
PL002F18				3105	188	216		747		29
PL002F19				3446	111	144		910		34
PL002F21				0	0	0				3
PL002G02				0	0	0				9
PL002G04				0	0	0				11
PL002G12				30	191	239		750		49
PL002G13				259	429	447		2091		19
PL002G15				2150	0	38		0		39
PL002G16				3281	93	116		1248		24
PL002G17				3094	120	150		2363		31
PL002G18				0	0	0				5
PL002G19				3000	0	15		0		16
PL002G22				64	892	918		1690		27
PL002G23				355	94	118		1939		25
PL002G24				0	0	0				22
PL002H01				827	14	35		1935		22
PL002H02				621	79	98		2270		20
PL002H05				0	0	0				17
PL002H07				0	0	0				1
PL002H09				0	0	0				10
PL002H10				174	35	83		1960		49
PL002H11				0	0	0				12
PL002H12				0	0	0				13
PL002H13				2412	2	24		33		23
PL002H14				864	20	53		20		34
PL002H20				0	0	0				1
PL002H23				0	0	0				8
PL002I02				14	31	56		899		26
PL002I05				64	456	479		1690		24
PL002I09				1505	39	59		908		21
PL002I10				3333	0	26		1776		27
PL002I13				29	302	322		2359		21
PL002I14				998	38	50		1889		13
PL002I15				109	56	85		2357		30
PL002I20				0	0	0				9
PL002I22				3039	110	160		842		51
PL002I23				184	196	218		470		23
PL002I24				0	0	0				6
PL002J01				1516	178	196		381		19
PL002J02				1743	11	45		978		35
PL002J03				0	0	0				7
PL002J04				579	55	87		2335		33
PL002J05				30	73	124		750		52
PL002J08				1262	41	62		84		22
PL002J09				3308	57	103		1728		47
PL002J10				3054	136	161		759		26
PL002J11				0	0	0				2
PL002J12				0	0	0				12
PL002J13				0	0	0				7
PL002J14				1914	30	72		354		43
PL002J15				0	0	0				7
PL002J17				0	0	0				3
PL002J18				0	0	0				12
PL002J19				0	0	0				12
PL002J22				0	0	0				7
PL002J23				1504	0	23		2117		24
PL002J24				3422	0	20		0		21
PL002K04				15	255	285		2362		31
PL002K05				1269	82	110		2140		29
PL002K06				507	66	107		1539		42
PL002K07				2049	13	53		0		41
PL002K08				0	0	0				2
PL002K09				3059	70	111		2151		42
PL002K11				3434	143	169		1478		27
PL002K12				1980	16	36		0		21
PL002K13				1899	16	38		1002		23
PL002K14				0	0	0				19
PL002K16				3405	33	63		70		31
PL002K22				2884	4	41		0		38
PL002K24				3199	19	58		140		40
PL002L01				0	0	0				10
PL002L02				758	62	89		64		28
PL002L04				3512	440	480		2324		41
PL002L06				626	64	88		316		25
PL002L09				1099	73	135		2269		63
PL002L12				0	0	0				21
PL002L13				0	0	0				7
PL002L15				1592	133	150		272		18
PL002L16				3605	77	119		1212		43
PL002L17				0	0	0				9
PL002L19				260	457	501		1701		45
PL002L20				1114	3	16		2087		14
PL002L23				1855	37	70		1840		34
PL002M02				0	0	0				14
PL002M03				3054	400	431		759		32
PL002M04				0	0	0				4
PL002M05				0	0	0				12
PL002M06				636	159	193		1242		35
PL002M12				1980	36	60		0		25
PL002M13				497	126	177		2224		52
PL002M14				1276	4	27		1325		24
PL002M15				0	0	0				3
PL002M16				64	401	425		1690		25
PL002M17				3366	107	124		42		18
PL002M19				0	0	0				13
PL002M20				3046	43	65		1242		23
PL002M22				857	80	95		1329		16
PL002M23				3425	63	108		2007		46
PL002M24				2983	0	16		0		17
PL002N01				3782	3	27		23		25
PL002N02				1420	83	101		1939		19
PL002N04				331	32	55		2162		24
PL002N06				0	0	0				3
PL002N07				0	0	0				8
PL002N08				1485	14	32		0		19
PL002N10				617	98	111		1067		14
PL002N11				27	17	32		1183		16
PL002N13				1044	56	80		1330		25
PL002N14				0	0	0				12
PL002N15				626	168	188		316		21
PL002N17				2028	74	92		558		19
PL002N19				667	163	192		372		30
PL002N21				0	0	0				3
PL002N22				2936	1	19		0		19
PL002N23				0	0	0				10
PL002O01				60	38	49		311		12
PL002O02				2792	0	15		0		16
PL002O04				0	0	0				4
PL002O05				0	0	0				2
PL002O06				1456	35	68		1424		34
PL002O07				3255	21	60		645		40
PL002O08				1073	83	120		2285		38
PL002O09				719	60	85		43		26
PL002O10				2302	0	14		584		15
PL002O13				3042	22	53		2264		32
PL002O15				547	88	115		1986		28
PL002O16				0	0	0				4
PL002O17				161	295	322		1977		28
PL002O19				0	0	0				6
PL002O21				0	0	0				5
PL002O23				79	289	315		2270		27
PL002P01				977	5	47		1584		43
PL002P04				916	94	142		2229		49
PL002P07				0	0	0				11
PL002P08				1369	90	118		2086		29
PL002P09				3184	356	381		171		26
PL002P11				0	0	0				3
PL002P12				3217	7	38		2121		32
PL002P13				2418	27	41		990		15
PL002P14				0	0	0				4
PL002P15				303	314	351		1513		38
PL002P18				0	0	0				11
PL002P19				385	70	88		1004		19
PL002P20				667	103	141		372		39
PL002P21				0	0	0				9
PL002P22				866	15	32		22		18
PL002P23				0	0	0				8
PL003A03				0	0	0				8
PL003A04				0	0	0				3
PL003A05				3370	53	107		545		55
PL003A08				540	8	38		2227		31
PL003A09				155	41	109		1709		69
PL003A11				3094	286	333		2363		48
PL003A12				630	65	84		1429		20
PL003A13				0	0	0				14
PL003A15				2915	0	19		0		20
PL003A16				0	0	0				6
PL003A17				0	0	0				20
PL003A20				0	0	0				8
PL003A21				0	0	0				10
PL003A22				6	149	175		2343		27
PL003A23				1185	5	31		994		27
PL003A24				600	194	230		1838		37
PL003B01				0	0	0				14
PL003B02				1	169	197		1492		29
PL003B04				1023	31	47		123		17
PL003B05				789	139	152		2354		14
PL003B06				1727	43	68		670		26
PL003B08				0	0	0				18
PL003B10				0	0	0				1
PL003B11				973	125	164		278		40
PL003B12				393	19	40		887		22
PL003B14				3322	234	253		782		20
PL003B15				2692	0	21		0		22
PL003B16				3308	31	51		1728		21
PL003B17				0	0	0				9
PL003B18				0	0	0				21
PL003B19				3782	224	261		23		38
PL003B20				0	0	0				8
PL003B21				219	157	188		745		32
PL003B22				1776	96	127		1373		32
PL003C02				57	160	188		2366		29
PL003C03				94	47	80		2031		34
PL003C05				0	0	0				1
PL003C06				37	0	24		395		25
PL003C08				2464	18	33		0		16
PL003C11				0	0	0				6
PL003C13				0	0	0				1
PL003C14				762	86	105		1923		20
PL003C15				680	0	17		0		18
PL003C17				217	0	21		0		22
PL003C20				996	121	151		2108		31
PL003C21				0	0	0				13
PL003C23				648	26	40		1310		15
PL003C24				2203	7	28		203		22
PL003D01				2422	0	30		0		31
PL003D02				254	3	49		1287		47
PL003D03				1505	47	65		908		19
PL003D04				3	310	335		2328		26
PL003D05				3531	77	124		1948		48
PL003D06				0	0	0				12
PL003D07				0	0	0				2
PL003D08				0	0	0				1
PL003D09				123	176	220		370		45
PL003D10				0	0	0				10
PL003D11				0	0	0				3
PL003D12				0	0	0				13
PL003D13				0	0	0				12
PL003D14				3138	104	134		2032		31
PL003D15				1895	0	23		1502		24
PL003D17				3083	4	37		993		34
PL003D20				0	0	0				11
PL003D21				203	8	38		805		31
PL003D23				173	139	182		633		44
PL003D24				0	0	0				22
PL003E01				871	176	203		1231		28
PL003E03				898	25	52		761		28
PL003E04				331	36	55		2162		20
PL003E05				3244	0	21		0		22
PL003E06				811	22	39		2057		18
PL003E11				1206	67	80		1391		14
PL003E14				3095	5	52		42		48
PL003E15				441	72	98		43		27
PL003E16				0	0	0				1
PL003E17				0	0	0				9
PL003E18				0	0	0				14
PL003E19				3519	62	109		8		48
PL003E20				2151	0	42		0		43
PL003E21				603	96	126		722		31
PL003E23				40	26	62		2034		37
PL003E24				3162	8	26		0		19
PL003F02				3699	113	147		1832		35
PL003F03				0	0	0				12
PL003F04				135	28	86		692		59
PL003F05				29	112	146		2359		35
PL003F06				2158	13	29		30		17
PL003F08				0	0	0				9
PL003F09				939	114	142		802		29
PL003F10				1053	188	219		2013		32
PL003F11				0	0	0				3
PL003F13				1861	19	33		1326		15
PL003F14				0	0	0				12
PL003F15				814	30	58		1968		29
PL003F17				3356	0	19		0		20
PL003F18				3174	15	32		596		18
PL003F19				1348	29	55		1210		27
PL003F20				0	0	0				12
PL003F21				0	0	0				1
PL003F23				184	53	80		470		28
PL003G01				0	0	0				46
PL003G02				318	102	134		1476		33
PL003G03				0	0	0				3
PL003G04				3421	131	154		2101		24
PL003G05				3352	209	244		2205		36
PL003G07				3042	117	151		2264		35
PL003G08				1782	13	26		325		14
PL003G09				0	0	0				10
PL003G10				874	55	85		2116		31
PL003G14				588	6	37		20		32
PL003G15				393	54	87		887		34
PL003G16				1390	40	62		306		23
PL003G17				0	0	0				4
PL003G20				387	188	215		2212		28
PL003G24				0	0	0				1
PL003H01				3538	14	46		1978		33
PL003H02				0	0	0				15
PL003H03				383	201	223		2051		23
PL003H04				1342	54	89		553		36
PL003H05				1054	10	25		1096		16
PL003H06				3467	70	105		1729		36
PL003H07				3780	82	116		589		35
PL003H08				0	0	0				1
PL003H09				3441	4	27		1392		24
PL003H12				0	0	0				9
PL003H13				0	0	0				9
PL003H14				332	88	110		1929		23
PL003H15				1368	40	73		1210		34
PL003H17				839	3	17		423		15
PL003H18				500	188	216		827		29
PL003H19				0	0	0				6
PL003H20				0	0	0				1
PL003H22				0	0	0				17
PL003H23				0	0	0				1
PL003H24				163	27	70		38		44
PL003I01				234	201	237		412		37
PL003I02				44	56	105		2334		50
PL003I03				3453	53	84		2268		32
PL003I04				3119	264	295		785		32
PL003I05				1128	39	75		776		37
PL003I07				1973	51	68		1147		18
PL003I08				0	0	0				9
PL003I09				268	54	83		284		30
PL003I10				503	145	167		1868		23
PL003I11				3737	22	71		620		50
PL003I13				0	0	0				10
PL003I15				3133	56	108		745		53
PL003I17				0	0	0				6
PL003I18				281	101	148		1665		48
PL003I20				0	0	0				3
PL003I21				12	28	46		2084		19
PL003I23				0	0	0				7
PL003J02				3456	123	146		2124		24
PL003J03				0	0	0				1
PL003J04				3059	108	139		2151		32
PL003J05				1433	12	39		0		28
PL003J06				3548	99	118		2260		20
PL003J07				3697	177	218		813		42
PL003J08				252	112	137		1709		26
PL003J09				651	38	58		2150		21
PL003J10				3373	108	139		595		32
PL003J13				0	0	0				4
PL003J15				101	24	53		1887		30
PL003J16				1929	23	49		1074		27
PL003J17				2174	3	46		0		44
PL003J18				38	160	190		1941		31
PL003J19				206	91	121		1733		31
PL003J20				0	0	0				6
PL003J21				2129	15	38		0		24
PL003J22				161	214	242		1977		29
PL003K01				1277	154	189		1244		36
PL003K02				0	0	0				1
PL003K03				1482	20	43		802		24
PL003K04				85	127	150		2267		24
PL003K06				3512	81	110		2324		30
PL003K07				3529	45	64		1948		20
PL003K08				1349	30	69		829		40
PL003K11				0	0	0				9
PL003K12				0	0	0				13
PL003K13				0	0	0				6
PL003K16				22	159	192		3		34
PL003K17				2739	6	17		0		12
PL003K19				593	46	59		56		14
PL003K20				3301	1	28		23		28
PL003K21				103	37	89		2099		53
PL003K22				722	111	137		691		27
PL003K24				0	0	0				15
PL003L01				2052	21	48		1052		28
PL003L02				2208	21	40		0		20
PL003L04				3455	95	133		830		39
PL003L05				3195	4	45		1003		42
PL003L07				696	39	69		1554		31
PL003L08				36	528	570		15		43
PL003L10				631	5	38		1978		34
PL003L11				11	490	522		2360		33
PL003L14				0	0	0				6
PL003L15				3495	39	61		779		23
PL003L16				3565	87	118		2251		32
PL003L19				0	0	0				17
PL003L20				1477	13	32		975		20
PL003L21				60	139	174		311		36
PL003L22				296	80	103		194		24
PL003L23				0	0	0				9
PL003L24				1250	7	44		1216		38
PL003O01				1048	266	294		1050		29
PL003O02				466	38	70		360		33
PL003O04				617	284	306		1067		23
PL003O05				296	142	188		194		47
PL003O06				977	90	133		1584		44
PL003O07				0	0	0				1
PL003O08				2118	0	16		979		17
PL003O09				541	2	37		2313		36
PL003O11				2081	0	58		0		59
PL003O12				1345	24	66		1912		43
PL003O13				0	0	0				2
PL003O14				0	0	0				3
PL003O15				873	0	38		2282		39
PL003O16				0	0	0				1
PL003O17				0	0	0				3
PL003O18				0	0	0				9
PL003O19				3317	84	116		202		33
PL003O20				451	0	43		399		44
PL003O21				3410	160	199		1704		40
PL003O22				1279	101	121		1806		21
PL003O24				0	0	0				5
PL003P01				170	0	28		2290		29
PL003P02				242	34	75		901		42
PL003P03				0	0	0				14
PL003P04				898	138	158		761		21
PL003P05				761	16	54		195		39
PL003P06				3588	78	102		1139		25
PL003P07				1770	0	25		487		26
PL003P08				0	0	0				3
PL003P09				589	79	114		196		36
PL003P12				278	98	146		1526		49
PL003P13				1411	43	56		2048		14
PL003P14				234	281	300		412		20
PL003P15				241	112	136		337		25
PL003P16				150	14	51		1494		38
PL003P17				3643	13	47		1782		35
PL003P19				2086	3	26		1322		24
PL003P20				941	49	82		2310		34
PL003P21				1557	19	44		1669		26
PL003P22				129	42	69		2015		28
PL003P23				0	0	0				6
PL004A01				0	0	0				3
PL004A04				0	0	0				14
PL004A06				79	176	193		2270		18
PL004A08				699	124	149		825		26
PL004A09				487	67	92		1030		26
PL004A10				1521	0	34		1678		35
PL004A11				210	37	64		732		28
PL004A14				0	0	0				17
PL004A16				676	70	91		1091		22
PL004A18				739	35	64		808		30
PL004A20				1303	56	102		1024		47
PL004A22				2013	0	21		0		22
PL004A24				0	0	0				4
PL004B01				0	0	0				6
PL004B04				0	0	0				10
PL004B06				240	105	130		19		26
PL004B08				3473	87	117		1171		31
PL004B09				0	0	0				13
PL004B10				144	141	193		1180		53
PL004B11				1009	15	64		1598		50
PL004B12				812	16	48		1914		33
PL004B14				640	4	45		2089		42
PL004B18				0	0	0				2
PL004B20				0	0	0				9
PL004B22				600	98	135		1838		38
PL004B24				1	1132	1173		1492		42
PL004C01				0	0	0				2
PL004C02				249	93	119		2037		27
PL004C06				0	0	0				14
PL004C11				589	24	43		196		20
PL004C12				1317	16	39		1683		24
PL004C14				2359	0	36		0		37
PL004C16				1733	39	53		690		15
PL004C18				1456	28	47		1424		20
PL004C20				109	133	160		2357		28
PL004C22				206	89	121		1733		33
PL004C24				154	131	158		2318		28
PL004D04				516	133	172		799		40
PL004D06				0	0	0				4
PL004D08				3592	152	184		21		33
PL004D09				2097	10	22		0		13
PL004D10				0	0	0				12
PL004D11				3115	169	208		781		40
PL004D12				619	123	156		404		34
PL004D16				1158	47	80		1860		34
PL004D18				390	114	148		1000		35
PL004D20				2634	18	35		0		18
PL004D22				0	0	0				1
PL004E01				0	0	0				2
PL004E02				96	138	178		2312		41
PL004E04				1536	18	32		1868		15
PL004E06				2021	49	88		562		40
PL004E07				0	0	0				1
PL004E08				3739	238	271		1495		34
PL004E09				0	0	0				3
PL004E10				0	0	0				7
PL004E11				122	437	464		1		28
PL004E12				3107	29	55		2		27
PL004E14				0	0	0				12
PL004E18				440	11	40		1488		30
PL004E20				0	0	0				2
PL004E24				379	35	55		770		21
PL004F01				0	0	0				6
PL004F02				0	0	0				1
PL004F04				0	0	0				1
PL004F06				0	0	0				5
PL004F14				970	65	77		114		13
PL004F16				37	115	159		395		45
PL004F20				180	151	173		1561		23
PL004F22				3198	51	104		730		54
PL004G01				0	0	0				3
PL004G04				3352	421	449		2205		29
PL004G06				0	0	0				3
PL004G07				0	0	0				3
PL004G08				0	0	0				1
PL004G10				3253	85	122		238		38
PL004G12				1	1303	1335		1492		33
PL004G14				2102	11	37		281		27
PL004G18				404	176	193		681		18
PL004G20				0	0	0				9
PL004G22				1326	22	55		875		34
PL004G24				3317	22	49		202		28
PL004H02				0	0	0				24
PL004H04				487	155	196		1030		42
PL004H06				0	0	0				9
PL004H07				0	0	0				2
PL004H08				1292	46	67		1613		22
PL004H09				0	0	0				11
PL004H10				69	126	163		2352		38
PL004H11				411	59	85		2275		27
PL004H12				2086	21	36		1322		16
PL004H16				924	155	183		1717		29
PL004H18				1329	24	55		0		32
PL004H22				3220	95	135		1007		41
PL004J01				0	0	0				1
PL004J02				2627	6	34		0		29
PL004J04				647	122	153		159		32
PL004J06				0	0	0				12
PL004J07				0	0	0				1
PL004J08				490	314	327		499		14
PL004J09				0	0	0				20
PL004J10				0	0	0				11
PL004J11				406	167	197		1722		31
PL004J12				944	60	99		1079		40
PL004J14				0	0	0				23
PL004J18				3069	154	188		2150		35
PL004J20				0	0	0				20
PL004J22				10	102	137		1063		36
PL004J24				148	301	337		2185		37
PL004K01				0	0	0				1
PL004K06				3107	132	160		2		29
PL004K08				2567	0	13		0		14
PL004K09				718	72	92		1508		21
PL004K10				0	0	0				4
PL004K11				350	127	160		1978		34
PL004K12				752	6	27		1197		22
PL004K16				0	0	0				19
PL004K18				1322	34	82		86		49
PL004K20				0	0	0				7
PL004K22				0	0	0				3
PL004K24				3512	349	374		2324		26
PL004L01				0	0	0				2
PL004L02				0	0	0				20
PL004L04				0	0	0				9
PL004L06				0	0	0				7
PL004L08				0	0	0				5
PL004L09				0	0	0				14
PL004L11				39	12	73		2291		62
PL004L12				221	99	140		472		42
PL004L14				0	0	0				1
PL004L16				337	282	327		1641		46
PL004L18				1278	46	66		982		21
PL004L20				3037	22	56		2311		35
PL004L22				30	79	131		750		53
PL004L24				2462	2	27		741		26
PL004O01				0	0	0				1
PL004O04				0	0	0				2
PL004O06				1226	266	292		838		27
PL004O08				0	0	0				11
PL004O12				1147	19	54		1634		36
PL004O14				262	41	80		652		40
PL004O18				0	0	0				15
PL004O20				2588	0	27		0		28
PL004O22				59	77	96		2309		20
PL004O24				1221	3	33		1435		31
PL004P01				0	0	0				3
PL004P02				3058	224	250		2289		27
PL004P06				0	0	0				7
PL004P08				887	88	117		629		30
PL004P09				3197	97	121		100		25
PL004P10				3145	66	99		1720		34
PL004P12				0	0	0				22
PL004P16				0	0	0				7
PL004P18				420	36	67		730		32
PL004P22				1849	92	139		387		48
PL004P24				2271	18	50		0		33
PL005A01				1500	58	86		1793		29
PL005A02				949	36	62		1925		27
PL005A03				11	36	60		2360		25
PL005A04				1352	8	37		59		30
PL005A05				303	0	14		1513		15
PL005A06				3217	0	29		2121		30
PL005A07				57	286	319		2366		34
PL005A08				1012	19	53		548		35
PL005A09				3174	107	142		596		36
PL005A10				46	0	19		759		20
PL005A12				61	437	465		732		29
PL005A13				0	0	0				6
PL005A14				3092	254	281		169		28
PL005A15				0	0	0				2
PL005A16				465	15	55		845		41
PL005A17				3118	146	186		2261		41
PL005A18				0	0	0				2
PL005A19				0	0	0				19
PL005A20				0	0	0				5
PL005B03				96	135	174		2312		40
PL005B05				237	206	227		763		22
PL005B06				3170	8	40		1500		33
PL005B07				121	9	37		1989		29
PL005B08				3605	47	75		1212		29
PL005B09				0	0	0				16
PL005B10				0	0	0				9
PL005B11				0	0	0				1
PL005B12				0	0	0				1
PL005B13				3115	5	38		781		34
PL005B15				0	0	0				16
PL005B17				1286	46	64		1891		19
PL005B18				313	225	265		565		41
PL005B19				0	0	0				3
PL005B21				116	133	159		1469		27
PL005B22				2523	4	28		0		25
PL005B24				1521	6	32		1678		27
PL005C01				0	0	0				16
PL005C02				2307	7	31		310		25
PL005C03				3190	95	134		107		40
PL005C04				422	89	119		815		31
PL005C05				3039	186	249		842		64
PL005C06				3370	114	153		545		40
PL005C09				0	0	0				4
PL005C11				443	46	79		97		34
PL005C12				1830	0	46		1547		47
PL005C13				229	214	248		1068		35
PL005C14				1	1109	1128		1492		20
PL005C16				0	0	0				23
PL005C18				109	173	212		2357		40
PL005C19				98	72	94		1183		23
PL005C20				0	0	0				10
PL005C21				326	421	471		1503		51
PL005C24				433	256	287		117		32
PL005D01				0	0	0				1
PL005D02				644	0	36		1955		37
PL005D03				146	7	38		2213		32
PL005D04				57	600	654		2366		55
PL005D05				0	0	0				7
PL005D06				781	74	115		818		42
PL005D08				576	104	125		1725		22
PL005D09				0	0	0				2
PL005D11				849	2	29		886		28
PL005D12				155	69	126		1709		58
PL005D16				1452	13	43		1993		31
PL005D17				1162	29	53		1958		25
PL005D18				0	0	0				2
PL005D19				2858	7	31		0		25
PL005D20				1857	3	42		0		40
PL005D21				300	29	66		1822		38
PL005D24				0	0	0				9
PL005E01				3732	1	24		1225		24
PL005E03				0	0	0				14
PL005E04				0	0	0				11
PL005E05				3322	192	225		782		34
PL005E06				3099	207	242		2147		36
PL005E07				39	1	49		2291		49
PL005E08				122	340	374		1		35
PL005E09				3630	134	178		1732		45
PL005E10				123	311	342		370		32
PL005E11				0	0	0				2
PL005E13				0	0	0				1
PL005E15				383	111	146		2051		36
PL005E16				0	0	0				7
PL005E17				2980	7	28		0		22
PL005E18				3538	301	336		1978		36
PL005E20				1371	87	107		1095		21
PL005E21				790	70	110		647		41
PL005E24				994	62	97		737		36
PL005F01				237	167	201		763		35
PL005F02				3771	83	117		1642		35
PL005F04				1683	16	31		1255		16
PL005F05				0	0	0				1
PL005F06				1163	99	135		1298		37
PL005F07				27	50	68		1183		19
PL005F08				0	0	0				8
PL005F09				238	469	500		86		32
PL005F10				0	0	0				19
PL005F11				0	0	0				2
PL005F12				942	9	50		969		42
PL005F13				1692	11	35		67		25
PL005F14				3067	115	166		2089		52
PL005F15				0	0	0				11
PL005F17				416	57	83		2246		27
PL005F20				0	0	0				10
PL005F21				129	72	99		2015		28
PL005F22				919	37	80		699		44
PL005F24				2474	34	56		1533		23
PL005G01				1047	31	63		525		33
PL005G02				135	96	139		692		44
PL005G03				175	8	28		1625		21
PL005G04				707	31	58		1275		28
PL005G06				744	90	120		286		31
PL005G07				3355	93	135		1836		43
PL005G08				1105	55	81		771		27
PL005G11				1408	161	179		1807		19
PL005G12				0	0	0				16
PL005G13				1111	40	98		1738		59
PL005G14				1547	60	110		1844		51
PL005G15				3512	374	420		2324		47
PL005G16				3562	204	237		801		34
PL005G18				1762	12	35		1154		24
PL005G19				0	0	0				3
PL005G20				0	0	0				15
PL005G21				880	61	94		1866		34
PL005G24				3482	25	54		617		30
PL005H01				1128	2	32		776		31
PL005H03				474	0	42		2199		43
PL005H06				0	0	0				31
PL005H09				3208	29	58		1558		30
PL005H11				625	89	122		1734		34
PL005H13				3543	0	42		2049		43
PL005H14				3058	108	146		2289		39
PL005H15				0	0	0				4
PL005H16				3455	53	81		830		29
PL005H17				0	0	0				11
PL005H18				3615	103	155		528		53
PL005H19				0	0	0				6
PL005H20				362	91	116		2207		26
PL005H21				0	0	0				10
PL005H24				1671	0	30		1051		31
PL005I01				0	0	0				5
PL005I02				325	90	114		204		25
PL005I03				0	0	0				16
PL005I04				350	38	78		1978		41
PL005I05				970	6	50		114		45
PL005I06				667	151	186		372		36
PL005I07				931	115	154		590		40
PL005I08				0	0	0				30
PL005I09				0	0	0				7
PL005I13				0	0	0				12
PL005I15				3763	75	123		1171		49
PL005I16				484	130	152		732		23
PL005I17				763	0	18		1809		19
PL005I18				1	654	675		1492		22
PL005I19				3322	2	45		782		44
PL005I20				0	0	0				25
PL005I21				4	174	196		463		23
PL005I22				219	106	136		745		31
PL005I24				92	26	48		1502		23
PL005J02				981	8	30		634		23
PL005J04				1014	18	44		1542		27
PL005J05				3137	27	74		2032		48
PL005J06				61	184	203		732		20
PL005J08				28	98	121		2354		24
PL005J09				3802	386	421		172		36
PL005J12				1212	0	15		1378		16
PL005J13				2857	0	21		0		22
PL005J14				0	0	0				8
PL005J15				1171	3	41		2153		39
PL005J16				311	164	200		2340		37
PL005J17				1793	44	69		1273		26
PL005J19				326	251	288		1503		38
PL005J22				531	14	33		1071		20
PL005J24				0	0	0				19
PL005K01				0	0	0				6
PL005K02				2382	8	40		0		33
PL005K03				3045	219	260		1359		42
PL005K04				52	122	147		685		26
PL005K05				435	257	294		777		38
PL005K06				34	71	94		1186		24
PL005K07				3148	11	46		1762		36
PL005K08				399	11	52		2158		42
PL005K09				1751	8	36		1110		29
PL005K10				0	0	0				10
PL005K11				445	50	87		2292		38
PL005K12				803	13	45		71		33
PL005K13				0	0	0				7
PL005K14				148	49	68		2185		20
PL005K17				3222	202	240		2218		39
PL005K18				10	106	157		1063		52
PL005K20				3115	68	88		781		21
PL005K21				0	0	0				3
PL005K22				319	129	168		2026		40
PL005K24				882	27	56		1334		30
PL005L01				2592	5	23		0		19
PL005L03				0	0	0				11
PL005L04				3054	496	525		759		30
PL005L05				2085	0	21		346		22
PL005L07				1329	0	39		0		40
PL005L08				3323	133	160		838		28
PL005L09				244	214	260		846		47
PL005L10				0	0	0				10
PL005L11				138	112	137		583		26
PL005L12				0	0	0				7
PL005L13				795	20	62		1376		43
PL005L14				901	64	114		556		51
PL005L16				3570	23	62		981		40
PL005L17				0	0	0				9
PL005L18				3183	53	99		456		47
PL005L19				64	292	318		1690		27
PL005L20				73	2	24		694		23
PL005L21				1649	12	51		1195		40
PL005L24				213	68	108		29		41
PL005M01				926	19	62		1389		44
PL005M03				627	133	155		2186		23
PL005M04				0	0	0				8
PL005M06				3049	183	218		1729		36
PL005M07				411	12	35		2275		24
PL005M08				318	23	53		1476		31
PL005M09				2245	0	30		411		31
PL005M10				0	0	0				16
PL005M11				0	0	0				27
PL005M12				3387	26	55		782		30
PL005M13				127	216	255		803		40
PL005M14				1004	32	82		83		51
PL005M15				244	31	77		846		47
PL005M17				69	225	271		2352		47
PL005M18				1808	3	23		576		21
PL005M19				818	136	183		1328		48
PL005M20				58	103	131		2361		29
PL005M22				3072	134	173		164		40
PL005N02				1961	12	31		0		20
PL005N03				1725	11	28		1066		18
PL005N04				1092	8	31		1969		24
PL005N05				116	391	420		1469		30
PL005N06				254	6	40		1287		35
PL005N08				336	60	79		852		20
PL005N09				3540	247	282		1878		36
PL005N10				3202	69	101		250		33
PL005N11				0	0	0				1
PL005N12				3543	112	152		2049		41
PL005N14				590	8	43		913		36
PL005N16				368	47	72		24		26
PL005N17				0	0	0				15
PL005N18				40	19	44		2034		26
PL005N19				1262	90	103		84		14
PL005N20				0	0	0				9
PL005N21				871	70	102		1231		33
PL005N22				0	0	0				11
PL005N24				3532	136	196		1030		61
PL005O01				562	61	82		258		22
PL005O02				3106	121	156		655		36
PL005O03				1291	14	52		285		39
PL005O04				3512	152	179		2324		28
PL005O05				3540	157	181		1878		25
PL005O06				0	0	0				13
PL005O07				218	156	181		2294		26
PL005O08				259	0	28		2091		29
PL005O09				2441	3	29		391		27
PL005O10				873	210	238		2282		29
PL005O11				3160	24	55		903		32
PL005O12				2554	3	33		0		31
PL005O13				3116	168	209		2325		42
PL005O14				1449	29	65		1026		37
PL005O15				1918	4	39		364		36
PL005O17				1836	61	96		701		36
PL005O19				1577	52	85		0		34
PL005O21				131	0	21		1658		22
PL005O22				281	445	478		1665		34
PL005O24				187	175	200		1691		26
PL005P01				184	192	228		470		37
PL005P03				0	0	0				1
PL005P05				240	59	91		19		33
PL005P06				3329	41	83		1941		43
PL005P07				772	109	153		1041		45
PL005P09				0	0	0				5
PL005P10				428	64	89		2101		26
PL005P11				557	0	21		1591		22
PL005P12				0	0	0				18
PL005P13				1353	45	68		1157		24
PL005P14				610	27	61		1753		35
PL005P15				150	38	74		1494		37
PL005P16				161	213	243		1977		31
PL005P17				3058	271	285		2289		15
PL005P18				3246	93	128		790		36
PL005P19				634	59	97		780		39
PL005P20				122	287	319		1		33
PL005P21				3446	41	69		910		29
PL005P22				3103	19	39		2332		21
PL006A02				3429	71	110		160		40
PL006A03				841	6	32		2257		27
PL006A04				234	5	21		412		17
PL006A05				0	0	0				12
PL006A06				3404	88	134		1298		47
PL006A07				3511	115	167		771		53
PL006A10				754	231	264		1492		34
PL006A12				1893	0	46		0		47
PL006A13				0	0	0				2
PL006A14				716	160	207		1250		48
PL006A16				57	693	734		2366		42
PL006A17				1958	5	31		1595		27
PL006A18				1082	0	25		1692		26
PL006A20				776	1	36		1285		36
PL006A21				64	262	298		1690		37
PL006A23				3256	29	63		971		35
PL006B01				1463	6	37		971		32
PL006B02				960	65	98		2282		34
PL006B03				35	109	146		1539		38
PL006B04				803	30	59		71		30
PL006B05				508	117	142		271		26
PL006B06				3680	101	139		2150		39
PL006B07				109	185	212		2357		28
PL006B08				0	0	0				4
PL006B09				0	0	0				4
PL006B10				0	0	0				19
PL006B11				317	114	137		1553		24
PL006B12				252	41	81		1709		41
PL006B13				1492	31	49		1571		19
PL006B15				1200	64	89		960		26
PL006B16				26	115	134		2315		20
PL006B19				0	0	0				1
PL006B20				806	5	22		1899		18
PL006B22				131	183	219		1658		37
PL006B23				3755	8	53		1976		46
PL006B24				79	24	68		2270		45
PL006C02				1818	20	64		0		45
PL006C03				0	0	0				1
PL006C06				11	564	614		2360		51
PL006C07				800	36	59		2112		24
PL006C09				1590	0	43		1620		44
PL006C10				0	0	0				7
PL006C13				1978	18	43		47		26
PL006C15				388	40	73		787		34
PL006C16				1866	39	83		304		45
PL006C17				317	62	98		1553		37
PL006C18				0	0	0				11
PL006C19				2137	0	24		0		25
PL006C20				3059	104	142		2151		39
PL006C21				0	0	0				7
PL006C22				3347	14	50		704		37
PL006C24				989	15	61		212		47
PL006D02				457	86	120		2317		35
PL006D03				1343	28	60		1302		33
PL006D04				3094	270	309		2363		40
PL006D05				1304	199	215		2006		17
PL006D06				3117	90	118		2004		29
PL006D08				2014	7	79		1698		73
PL006D09				1200	0	36		960		37
PL006D10				3205	0	25		963		26
PL006D11				0	0	0				13
PL006D12				0	0	0				2
PL006D13				1653	0	39		217		40
PL006D14				3343	47	86		1502		40
PL006D15				1961	8	30		0		23
PL006D17				3039	100	130		842		31
PL006D19				3782	35	84		23		50
PL006D20				3286	82	106		2009		25
PL006D21				363	172	223		1451		52
PL006D22				863	109	155		756		47
PL006D23				188	36	50		1655		15
PL006D24				1515	0	43		108		44
PL006E01				526	50	99		893		50
PL006E02				0	0	0				9
PL006E03				3579	142	177		691		36
PL006E04				3118	409	451		2261		43
PL006E05				3786	180	237		740		58
PL006E07				0	0	0				2
PL006E10				0	0	0				25
PL006E11				3648	139	185		1477		47
PL006E12				0	0	0				3
PL006E15				2121	6	16		1465		11
PL006E16				3802	185	239		172		55
PL006E18				1491	90	128		2047		39
PL006E19				575	193	216		1531		24
PL006E20				0	0	0				8
PL006E21				37	86	115		395		30
PL006E22				0	0	0				5
PL006E23				0	0	0				12
PL006E24				1143	0	26		1666		27
PL006F01				0	0	0				3
PL006F02				440	135	160		1488		26
PL006F03				0	0	0				7
PL006F05				81	867	918		2150		52
PL006F06				682	28	47		1503		20
PL006F07				33	17	52		2336		36
PL006F08				755	134	181		2002		48
PL006F09				3485	226	259		144		34
PL006F10				0	0	0				9
PL006F11				860	107	128		1407		22
PL006F13				266	72	104		1427		33
PL006F14				2860	0	19		0		20
PL006F15				0	0	0				15
PL006F18				0	0	0				8
PL006F19				1436	46	64		1117		19
PL006F20				161	325	348		1977		24
PL006F21				411	16	36		2275		21
PL006F22				1092	17	54		1969		38
PL006F24				625	235	269		1734		35
PL006G01				2549	7	25		0		19
PL006G04				0	0	0				1
PL006G06				0	0	0				3
PL006G07				926	73	105		1389		33
PL006G08				1299	46	76		544		31
PL006G09				112	183	226		319		44
PL006G10				382	80	93		2353		14
PL006G11				0	0	0				1
PL006G12				54	92	116		2354		25
PL006G13				0	0	0				6
PL006G14				114	156	179		2280		24
PL006G20				939	42	69		802		28
PL006G21				27	343	364		1183		22
PL006G22				3075	75	113		55		39
PL006G23				393	177	221		887		45
PL006G24				79	381	403		2270		23
PL006H01				0	0	0				14
PL006H02				3246	60	108		790		49
PL006H03				3473	216	249		1171		34
PL006H04				144	213	255		1180		43
PL006H05				350	208	234		1978		27
PL006H06				1192	10	55		450		46
PL006H07				2823	0	19		0		20
PL006H08				0	0	0				12
PL006H09				518	103	124		27		22
PL006H10				0	0	0				9
PL006H11				72	131	163		312		33
PL006H12				1	1108	1137		1492		30
PL006H13				591	133	163		2060		31
PL006H14				1673	1	26		1884		26
PL006H15				187	221	244		1691		24
PL006H17				1286	65	78		1891		14
PL006H19				3465	90	126		941		37
PL006H20				0	0	0				4
PL006H21				3142	26	53		846		28
PL006H23				3388	17	44		1138		28
PL006H24				0	0	0				16
PL006I02				404	338	367		681		30
PL006I04				3425	112	131		2007		20
PL006I06				0	0	0				7
PL006I07				1403	108	136		1245		29
PL006I08				2668	0	14		0		15
PL006I10				621	35	73		2270		39
PL006I13				227	20	47		34		28
PL006I14				0	0	0				1
PL006I16				0	0	0				2
PL006I17				2697	0	19		0		20
PL006I18				2119	0	32		0		33
PL006I20				0	0	0				9
PL006I21				3440	41	89		819		49
PL006I22				3566	34	59		279		26
PL006J02				856	166	201		1392		36
PL006J03				3454	174	200		1745		27
PL006J04				3571	140	170		757		31
PL006J05				3313	65	100		753		36
PL006J06				3352	289	313		2205		25
PL006J07				1	97	160		1492		64
PL006J10				508	83	103		271		21
PL006J12				175	91	124		1625		34
PL006J13				0	0	0				6
PL006J14				3514	194	250		1498		57
PL006J15				441	235	276		43		42
PL006J17				698	127	169		2354		43
PL006J18				56	6	31		0		26
PL006J19				3781	182	209		23		28
PL006J20				1111	65	105		1738		41
PL006J21				0	0	0				1
PL006J22				713	120	139		2075		20
PL006J23				611	141	159		2093		19
PL006J24				944	235	259		1079		25
PL006K01				104	63	102		2352		40
PL006K02				1452	45	76		1993		32
PL006K03				635	299	322		335		24
PL006K05				1226	314	351		838		38
PL006K06				1016	56	87		1903		32
PL006K07				1792	23	64		288		42
PL006K08				0	0	0				17
PL006K11				54	265	288		2354		24
PL006K12				237	59	110		763		52
PL006K13				716	63	98		1250		36
PL006K16				1531	129	171		752		43
PL006K17				1617	22	43		1088		22
PL006K18				234	72	98		412		27
PL006K19				3711	122	152		1991		31
PL006K20				773	30	73		2271		44
PL006K21				1105	0	36		771		37
PL006K22				1314	24	47		1012		24
PL006K24				3366	108	129		42		22
PL006L01				0	0	0				5
PL006L04				2956	0	13		0		14
PL006L05				646	6	47		1729		42
PL006L06				3510	0	21		0		22
PL006L07				0	0	0				9
PL006L09				1012	40	78		548		39
PL006L10				3267	74	104		668		31
PL006L11				192	9	34		1539		26
PL006L12				0	0	0				13
PL006L13				3543	16	58		2049		43
PL006L14				0	0	0				6
PL006L16				0	0	0				6
PL006L17				3198	18	46		730		29
PL006L19				0	0	0				3
PL006L21				98	189	223		1183		35
PL006L24				732	136	166		1679		31
PL006M01				0	0	0				5
PL006M02				0	0	0				7
PL006M03				277	144	179		1196		36
PL006M04				143	151	165		688		15
PL006M05				0	0	0				1
PL006M06				11	372	406		2360		35
PL006M07				0	0	0				3
PL006M09				3054	240	263		759		24
PL006M12				0	0	0				3
PL006M13				0	0	0				16
PL006M16				0	0	0				4
PL006M17				1472	42	89		123		48
PL006M18				1177	40	82		557		43
PL006M20				948	3	41		819		39
PL006M21				0	0	0				18
PL006M23				1017	8	33		1769		26
PL006M24				0	0	0				2
PL006N01				3236	15	39		718		25
PL006N02				2196	10	42		0		33
PL006N03				238	20	62		86		43
PL006N04				971	108	125		518		18
PL006N05				3176	251	291		762		41
PL006N06				947	5	22		2283		18
PL006N07				621	94	133		2270		40
PL006N08				3644	23	56		1539		34
PL006N09				443	139	172		97		34
PL006N10				712	46	73		617		28
PL006N11				0	0	0				12
PL006N13				0	0	0				4
PL006N14				39	154	196		2291		43
PL006N16				39	57	120		2291		64
PL006N17				191	288	323		2364		36
PL006N19				606	109	131		1482		23
PL006N20				3799	173	195		1142		23
PL006N21				3751	11	45		760		35
PL006N22				187	190	218		1691		29
PL006N24				157	167	193		2		27
PL006O01				335	79	93		2033		15
PL006O02				1640	38	69		2133		32
PL006O04				635	22	63		335		42
PL006O06				211	189	217		718		29
PL006O07				3070	4	42		2150		39
PL006O08				0	0	0				2
PL006O09				0	0	0				23
PL006O12				0	0	0				24
PL006O13				2064	10	36		377		27
PL006O14				0	0	0				11
PL006O15				970	72	101		114		30
PL006O16				0	0	0				8
PL006O19				3094	439	462		2363		24
PL006O21				1794	47	84		255		38
PL006O22				978	0	32		727		33
PL006O23				145	32	64		1188		33
PL006O24				0	0	0				12
PL006P02				0	0	0				2
PL006P03				1577	79	109		0		31
PL006P04				0	0	0				1
PL006P05				2513	0	31		0		32
PL006P08				14	17	55		899		39
PL006P09				559	161	217		1723		57
PL006P10				1881	27	58		0		32
PL006P11				0	0	0				11
PL006P12				3531	90	135		1948		46
PL006P13				0	0	0				15
PL006P15				3612	75	120		2327		46
PL006P16				1837	26	43		1749		18
PL006P19				3104	118	155		1512		38
PL006P20				1286	22	52		1891		31
PL006P21				1731	64	75		1592		12
PL006P23				3183	95	135		456		41
PL006P24				2368	1	18		0		18
PL007A01				3049	6	37		1729		32
PL007A03				321	112	150		965		39
PL007A04				57	583	620		2366		38
PL007A06				1505	49	68		908		20
PL007A08				1426	29	67		818		39
PL007A09				149	109	131		575		23
PL007A11				3126	0	16		0		17
PL007A13				1600	4	23		2076		20
PL007A15				3045	425	484		1359		60
PL007A17				3086	341	382		1499		42
PL007A18				0	0	0				7
PL007A19				3261	49	85		1133		37
PL007A20				3045	212	257		1359		46
PL007A21				844	121	151		1775		31
PL007A22				918	35	62		43		28
PL007A23				518	45	70		27		26
PL007A24				1535	0	21		1121		22
PL007B01				0	0	0				1
PL007B02				0	0	0				8
PL007B03				3411	22	51		929		30
PL007B04				631	135	171		1978		37
PL007B06				104	67	123		2352		57
PL007B08				1075	34	76		1468		43
PL007B09				2200	3	30		0		28
PL007B10				3054	289	308		759		20
PL007B11				862	120	154		479		35
PL007B12				0	0	0				4
PL007B13				2891	0	12		0		13
PL007B15				0	0	0				14
PL007B17				0	0	0				11
PL007B18				0	0	0				11
PL007B19				0	0	0				2
PL007B21				0	0	0				12
PL007B22				0	0	0				4
PL007B23				958	36	67		2148		32
PL007B24				23	585	618		2365		34
PL007C01				74	71	98		2273		28
PL007C02				59	30	90		2309		61
PL007C03				3	292	331		2328		40
PL007C04				576	73	109		1725		37
PL007C05				127	353	383		803		31
PL007C06				3115	278	319		781		42
PL007C08				49	389	427		1190		39
PL007C09				3115	115	166		781		52
PL007C12				3626	63	107		2284		45
PL007C16				647	6	26		159		21
PL007C17				2069	25	42		119		18
PL007C18				777	140	156		2337		17
PL007C19				1753	13	44		1688		32
PL007C20				3243	6	23		1250		18
PL007C21				2927	0	21		0		22
PL007C23				3512	132	150		2324		19
PL007D01				663	71	104		1886		34
PL007D02				3456	30	64		2124		35
PL007D04				710	26	53		2027		28
PL007D06				11	785	809		2360		25
PL007D08				0	0	0				22
PL007D12				1906	25	56		1910		32
PL007D13				354	5	30		2220		26
PL007D15				337	272	307		1641		36
PL007D16				0	0	0				9
PL007D18				0	0	0				5
PL007D20				1372	13	39		1691		27
PL007D21				2290	0	25		0		26
PL007D22				2878	0	18		0		19
PL007D24				644	26	63		1955		38
PL007E03				155	6	37		1709		32
PL007E05				859	21	48		14		28
PL007E06				55	128	147		1709		20
PL007E07				2978	0	22		0		23
PL007E08				0	0	0				4
PL007E09				1404	67	94		644		28
PL007E10				0	0	0				10
PL007E11				64	678	715		1690		38
PL007E12				244	215	256		846		42
PL007E13				0	0	0				10
PL007E15				69	35	70		2352		36
PL007E16				1781	29	54		1896		26
PL007E17				429	158	187		2319		30
PL007E18				0	0	0				14
PL007E20				2939	0	16		0		17
PL007E21				3111	126	164		1836		39
PL007E23				388	66	101		787		36
PL007E24				595	39	62		609		24
PL007F02				322	125	168		2349		44
PL007F03				527	38	54		2197		17
PL007F04				1628	131	173		615		43
PL007F07				0	0	0				7
PL007F09				2230	26	48		999		23
PL007F10				619	68	113		404		46
PL007F11				3118	12	46		2261		35
PL007F12				0	0	0				7
PL007F13				57	697	725		2366		29
PL007F14				0	0	0				1
PL007F15				0	0	0				2
PL007F16				624	28	47		133		20
PL007F17				926	66	102		1389		37
PL007F19				1366	347	401		1474		55
PL007F20				1408	70	111		1807		42
PL007F21				303	125	152		1513		28
PL007F22				1220	96	119		1808		24
PL007F23				719	27	60		43		34
PL007F24				3180	12	58		182		47
PL007G01				104	3	16		2352		14
PL007G04				1355	39	60		1047		22
PL007G05				624	56	92		133		37
PL007G06				1129	85	99		2128		15
PL007G07				1173	28	68		622		41
PL007G08				0	0	0				6
PL007G09				483	0	26		216		27
PL007G11				19	76	126		617		51
PL007G12				0	0	0				1
PL007G13				0	0	0				10
PL007G14				0	0	0				1
PL007G16				2019	0	25		0		26
PL007G18				0	0	0				10
PL007G19				0	0	0				18
PL007G20				578	5	31		1538		27
PL007G24				669	51	88		934		38
PL007H01				253	166	179		2351		14
PL007H02				1028	0	19		1392		20
PL007H03				0	0	0				5
PL007H04				1686	55	92		1330		38
PL007H06				866	58	74		22		17
PL007H07				37	34	101		395		68
PL007H08				2340	13	29		0		17
PL007H09				0	0	0				8
PL007H10				856	19	51		1392		33
PL007H11				1477	2	28		975		27
PL007H12				1283	14	45		1677		32
PL007H14				0	0	0				3
PL007H15				397	92	117		2182		26
PL007H16				172	165	197		228		33
PL007H17				3538	287	313		1978		27
PL007H21				35	105	133		1539		29
PL007H22				0	0	0				10
PL007H23				3387	10	32		782		23
PL007H24				1337	7	32		1569		26
PL007I01				732	55	92		1679		38
PL007I03				945	85	127		779		43
PL007I04				0	0	0				5
PL007I05				0	0	0				12
PL007I06				0	0	0				11
PL007I08				1166	1	36		1471		36
PL007I12				0	0	0				4
PL007I13				54	338	368		2354		31
PL007I14				0	0	0				1
PL007I15				826	151	174		2286		24
PL007I16				950	0	15		1484		16
PL007I17				0	0	0				5
PL007I19				3777	86	118		585		33
PL007I20				0	0	0				14
PL007I21				389	255	288		2048		34
PL007I22				2449	26	41		305		16
PL007I23				419	112	150		1254		39
PL007J01				0	0	0				5
PL007J02				3249	4	24		94		21
PL007J04				3370	115	137		545		23
PL007J08				0	0	0				4
PL007J09				0	0	0				2
PL007J10				1480	41	66		547		26
PL007J11				2552	2	31		0		30
PL007J12				0	0	0				1
PL007J16				139	22	39		2129		18
PL007J17				166	656	688		772		33
PL007J20				3114	88	150		1495		63
PL007J21				0	0	0				14
PL007J22				42	155	171		2100		17
PL007J24				1478	33	45		1450		13
PL007K02				0	0	0				8
PL007K04				0	0	0				11
PL007K05				0	0	0				8
PL007K06				970	116	157		114		42
PL007K08				0	0	0				10
PL007K10				3038	459	476		2362		18
PL007K12				736	59	80		689		22
PL007K13				3505	60	90		2088		31
PL007K14				0	0	0				2
PL007K16				0	0	0				18
PL007K17				148	112	135		2185		24
PL007K18				0	0	0				5
PL007K19				1534	61	81		1758		21
PL007K20				62	43	63		2275		21
PL007K22				111	139	174		2342		36
PL007K23				144	96	118		1180		23
PL007K24				0	0	0				7
PL007L01				910	32	64		2017		33
PL007L02				0	0	0				2
PL007L03				0	0	0				2
PL007L06				0	0	0				3
PL007L07				2395	1	14		149		14
PL007L08				0	0	0				9
PL007L09				1451	24	61		1988		38
PL007L10				1267	26	62		249		37
PL007L11				428	84	114		2101		31
PL007L13				3735	4	34		395		31
PL007L14				0	0	0				4
PL007L15				0	0	0				23
PL007L16				1221	66	89		1435		24
PL007L17				1288	40	83		1978		44
PL007L18				92	140	166		1502		27
PL007L19				0	0	0				2
PL007L20				285	106	125		2348		20
PL007L21				0	0	0				9
PL007L22				0	0	0				12
PL007L24				1047	62	90		525		29
PL007M01				474	37	75		2199		39
PL007M02				774	52	111		1467		60
PL007M03				1762	39	55		1154		17
PL007M04				0	0	0				11
PL007M06				0	0	0				4
PL007M07				3688	117	149		169		33
PL007M08				1206	2	33		1391		32
PL007M11				2401	17	49		0		33
PL007M12				152	142	170		2101		29
PL007M13				723	62	90		1481		29
PL007M14				0	0	0				1
PL007M16				89	19	42		1690		24
PL007M17				393	81	99		887		19
PL007M20				0	0	0				17
PL007M21				0	0	0				3
PL007M22				3708	2	27		739		26
PL007M23				0	0	0				14
PL007M24				1032	1	24		1386		24
PL007N01				213	10	55		29		46
PL007N02				340	25	57		1597		33
PL007N03				1036	3	32		225		30
PL007N04				0	0	0				19
PL007N05				0	0	0				9
PL007N06				1368	15	40		1210		26
PL007N09				0	0	0				7
PL007N10				204	69	109		2137		41
PL007N12				1060	20	55		277		36
PL007N13				793	18	57		1267		40
PL007N15				0	0	0				7
PL007N17				664	77	114		1291		38
PL007N18				0	0	0				1
PL007N21				260	620	670		1701		51
PL007N22				0	0	0				1
PL007N23				0	0	0				1
PL007N24				485	48	74		1600		27
PL007O01				1346	285	316		1702		32
PL007O02				0	0	0				4
PL007O03				0	0	0				14
PL007O04				3755	0	25		1976		26
PL007O05				1554	10	29		570		20
PL007O07				1093	15	44		2156		30
PL007O09				3638	38	81		33		44
PL007O10				161	170	203		1977		34
PL007O11				3588	26	54		1139		29
PL007O12				3244	4	27		0		24
PL007O13				0	0	0				7
PL007O14				0	0	0				1
PL007O15				3588	181	202		1139		22
PL007O17				646	9	52		1729		44
PL007O18				0	0	0				15
PL007O19				3038	136	178		2362		43
PL007O21				69	139	157		2352		19
PL007O22				0	0	0				6
PL007O23				1279	118	140		1806		23
PL007O24				0	0	0				3
PL007P01				3680	76	114		2150		39
PL007P02				3254	93	114		769		22
PL007P03				0	0	0				5
PL007P05				57	264	308		2366		45
PL007P06				0	0	0				3
PL007P08				3201	16	55		1672		40
PL007P09				97	29	74		2175		46
PL007P10				3205	146	163		963		18
PL007P11				1053	51	92		2013		42
PL007P12				0	0	0				9
PL007P14				0	0	0				2
PL007P16				1225	110	131		2303		22
PL007P17				3445	35	70		2100		36
PL007P18				2611	13	32		0		20
PL007P19				131	223	236		1658		14
PL007P20				0	0	0				10
PL007P23				1102	0	20		2019		21
PL007P24				464	62	95		2249		34
PL008A02				73	67	95		694		29
PL008A03				1564	5	35		186		31
PL008A04				0	0	0				6
PL008A05				45	35	81		617		47
PL008A07				3246	106	123		790		18
PL008A09				1201	67	88		1824		22
PL008A11				2223	0	32		58		33
PL008A12				832	172	196		64		25
PL008A13				1885	22	49		1404		28
PL008A14				3583	62	90		2206		29
PL008A15				9	142	156		1420		15
PL008A16				1047	40	73		525		34
PL008A17				2676	2	16		0		15
PL008A18				253	225	244		2351		20
PL008A20				1113	64	95		753		32
PL008A21				0	0	0				12
PL008A22				784	165	201		1573		37
PL008A23				0	0	0				2
PL008A24				231	332	357		1711		26
PL008B01				3434	158	200		1478		43
PL008B02				1511	10	49		918		40
PL008B03				251	97	142		1614		46
PL008B05				91	236	252		1469		17
PL008B06				726	54	88		542		35
PL008B09				0	0	0				7
PL008B10				1108	0	27		1235		28
PL008B12				2073	14	39		371		26
PL008B15				2354	25	39		377		15
PL008B16				0	0	0				7
PL008B18				0	0	0				4
PL008B19				1384	0	33		1502		34
PL008B21				62	177	209		2275		33
PL008B22				23	100	141		2365		42
PL008B23				950	4	30		1484		27
PL008B24				0	0	0				25
PL008C01				1534	54	91		1758		38
PL008C02				1034	61	90		912		30
PL008C03				1306	32	52		1849		21
PL008C04				1634	0	17		1270		18
PL008C05				1210	28	67		868		40
PL008C06				2272	5	51		0		47
PL008C07				3680	53	86		2150		34
PL008C08				2873	0	23		0		24
PL008C09				0	0	0				2
PL008C11				0	0	0				2
PL008C12				702	23	61		1522		39
PL008C13				774	213	235		1467		23
PL008C15				0	0	0				12
PL008C16				3323	14	48		838		35
PL008C18				545	71	101		2037		31
PL008C19				1171	54	82		2153		29
PL008C20				260	488	524		1701		37
PL008C21				808	53	66		1954		14
PL008C23				81	390	411		2150		22
PL008C24				659	119	138		299		20
PL008D01				428	79	118		2101		40
PL008D05				0	0	0				1
PL008D06				1492	33	49		1571		17
PL008D07				100	222	248		1752		27
PL008D08				37	145	171		395		27
PL008D10				3234	0	22		1531		23
PL008D12				0	0	0				14
PL008D14				1951	2	18		2021		17
PL008D15				494	152	194		268		43
PL008D17				856	201	215		1392		15
PL008D18				166	414	444		772		31
PL008D19				777	130	153		2337		24
PL008D21				0	0	0				12
PL008D22				2894	0	12		0		13
PL008D23				0	0	0				10
PL008D24				325	86	115		204		30
PL008E03				3089	231	262		763		32
PL008E04				430	45	72		1370		28
PL008E05				69	411	439		2352		29
PL008E06				166	679	717		772		39
PL008E07				1484	48	61		900		14
PL008E09				1	899	923		1492		25
PL008E10				312	2	43		2262		42
PL008E12				612	89	119		1685		31
PL008E13				0	0	0				6
PL008E14				3696	25	66		2261		42
PL008E15				64	62	90		1690		29
PL008E16				0	0	0				19
PL008E18				81	738	776		2150		39
PL008E19				0	0	0				3
PL008E20				456	0	21		1123		22
PL008E23				3614	0	30		1741		31
PL008E24				0	0	0				13
PL008F01				39	93	142		2291		50
PL008F02				538	87	131		818		45
PL008F03				905	139	158		666		20
PL008F05				0	0	0				11
PL008F06				404	317	360		681		44
PL008F07				3034	513	567		1492		55
PL008F08				1402	85	117		113		33
PL008F10				3741	8	44		785		37
PL008F12				0	0	0				21
PL008F13				1592	28	55		272		28
PL008F14				0	0	0				8
PL008F15				3255	5	26		645		22
PL008F16				0	0	0				9
PL008F17				1286	18	31		1891		14
PL008F18				712	66	106		617		41
PL008F19				3515	182	210		206		29
PL008F20				79	520	566		2270		47
PL008F21				3381	0	36		31		37
PL008F22				3106	254	292		655		39
PL008F24				1577	2	35		0		34
PL008G01				2102	42	68		281		27
PL008G02				160	22	58		567		37
PL008G03				795	15	45		1376		31
PL008G04				0	0	0				3
PL008G06				0	0	0				10
PL008G07				1106	4	43		1739		40
PL008G09				0	0	0				16
PL008G10				101	75	99		1887		25
PL008G11				606	177	206		1482		30
PL008G12				848	11	33		2157		23
PL008G14				1281	59	92		429		34
PL008G15				3429	92	129		160		38
PL008G16				3769	128	167		1943		40
PL008G17				2954	1	20		0		20
PL008G20				925	77	102		1990		26
PL008G21				148	81	111		2185		31
PL008G22				801	60	89		1695		30
PL008G23				0	0	0				2
PL008H02				54	594	617		2354		24
PL008H03				3585	11	41		857		31
PL008H04				128	197	227		1161		31
PL008H05				389	219	264		2048		46
PL008H06				211	149	176		718		28
PL008H08				613	138	162		598		25
PL008H09				1453	9	39		700		31
PL008H10				1365	17	55		854		39
PL008H11				991	29	58		1616		30
PL008H13				2065	4	25		1932		22
PL008H15				1346	302	316		1702		15
PL008H16				0	0	0				3
PL008H17				3370	96	133		545		38
PL008H18				0	0	0				3
PL008H20				1602	0	14		65		15
PL008H21				1041	110	142		489		33
PL008H23				3751	32	65		760		34
PL008H24				0	0	0				6
PL008I01				91	252	269		1469		18
PL008I02				1676	0	26		1126		27
PL008I05				0	0	0				14
PL008I06				161	352	389		1977		38
PL008I07				2693	0	25		0		26
PL008I08				0	0	0				6
PL008I11				490	73	111		499		39
PL008I12				883	118	156		251		39
PL008I13				567	2	27		2287		26
PL008I15				0	0	0				3
PL008I16				1332	0	27		1603		28
PL008I17				3254	54	72		769		19
PL008I19				0	0	0				6
PL008I20				240	195	225		19		31
PL008I22				755	133	169		2002		37
PL008I23				3070	35	73		2150		39
PL008I24				219	56	103		745		48
PL008J01				9	256	294		1420		39
PL008J02				23	267	301		2365		35
PL008J03				0	0	0				4
PL008J05				0	0	0				4
PL008J06				3517	213	246		2150		34
PL008J09				0	0	0				19
PL008J10				3186	0	34		798		35
PL008J11				3052	18	50		5		33
PL008J12				121	9	39		1989		31
PL008J13				494	218	246		268		29
PL008J14				1108	41	74		1235		34
PL008J15				8	20	79		2256		60
PL008J17				1264	0	30		0		31
PL008J19				3287	17	41		1624		25
PL008J20				3108	1	38		0		38
PL008J21				755	200	237		2002		38
PL008J22				322	190	234		2349		45
PL008J23				346	210	238		1855		29
PL008J24				1220	0	23		1808		24
PL008K02				440	160	197		1488		38
PL008K03				0	0	0				8
PL008K04				3058	242	273		2289		32
PL008K05				3521	3	36		8		34
PL008K06				3538	283	332		1978		50
PL008K07				138	106	136		583		31
PL008K08				261	56	74		723		19
PL008K09				3139	4	30		31		27
PL008K10				640	192	220		2089		29
PL008K11				439	49	89		377		41
PL008K14				638	78	104		2181		27
PL008K17				1068	29	56		347		28
[truncated: 88,674 more rows]
