# Supplementary material for: A hybrid BAC physical map of potato: a framework for sequencing a heterozygous genome
Source: BMC Genomics. 2011 Dec 5;12:594. doi: 10.1186/1471-2164-12-594 (PMC3261212; doi:10.1186/1471-2164-12-594)
Supplement: Additional file 2 — AFLP marker size conversions. list of AFLP marker mobilities in radioactive mapping gels versus capillary BAC fingerprint gels. [file 1471-2164-12-594-S2.XLS]

## Sheet: ra_sizes
Comparison of gel electrophoresis mobilities of AFLP markers from potato genotype RH
in radioactive gels and capillary gels
Primer combination	Marker ID	AFLP marker	Radioactive size (bp)	Capillary (MegaBACE) sze (bp)	Difference
E45M40	20494	EATGMAGC_580	580	640.533	-60.533
E33M62	7743	EAAGMCTT_598	598	657.011	-59.011
E32M48	20125	EAACMCAC_593.4	593.4	648.305	-54.905
E39M54	12129	EAGAMCCT_586.0	586	635.986	-49.986
E45M40	20475	EATGMAGC_565	565	601.873	-36.873
E35M49	20322	EACAMCAG_586.8	586.8	620.369	-33.569
E33M40	20204	EAAGMAGC_540	540	570.747	-30.747
E35M54	6556	EACAMCCT_587.5	587.5	615.01	-27.51
E36M38	20390	EACCMACT_581.8	581.8	600.396	-18.596
E35M62	20361	EACAMCTT_582.9	582.9	600.995	-18.095
E45M60	12383	EATGMCTC_565	565	582.347	-17.347
E33M60	20408	EAAGMCTC_582	582	596.363	-14.363
E44M40	9642	EATCMAGC_395	395	409.079	-14.079
E33M62	6404	EAAGMCTT_581.9	581.9	595.715	-13.815
E45M49	20720	EATGMCAG_576.3	576.3	588.611	-12.311
E39M62	5735	EAGAMCTT_529.5	529.5	541.608	-12.108
E38M60	15844	EACTMCTC_578.2	578.2	590.048	-11.848
E40M35	20257	EAGCMACA_558.2	558.2	569.367	-11.167
E33M40	10745	EAAGMAGC_525	525	535.676	-10.676
E33M59	20585	EAAGMCTA_575	575	584.813	-9.813
E33M60	20410	EAAGMCTC_570	570	579.54	-9.54
E33M60	20409	EAAGMCTC_575	575	584.393	-9.393
E32M62	8387	EAACMCTT_550	550	559.177	-9.177
E33M62	7842	EAAGMCTT_573.0	573	582.111	-9.111
E45M55	8456	EATGMCGA_568.5	568.5	577.043	-8.543
E45M50	20501	EATGMCAT_530	530	537.92	-7.92
E35M49	20321	EACAMCAG_565.5	565.5	573.32	-7.82
E32M60	20248	EAACMCTC_351.2	351.2	358.618	-7.418
E32M55	7812	EAACMCGA_535.5	535.5	542.501	-7.001
E35M48	7787	EACAMCAC_553.6	553.6	560.556	-6.956
E35M41	20666	EACAMAGG_555	555	561.778	-6.778
E33M62	20221	EAAGMCTT_535	535	541.587	-6.587
E39M60	7904	EAGAMCTC_539.6	539.6	546.176	-6.576
E36M50	20611	EACCMCAT_482	482	488.565	-6.565
E32M50	20042	EAACMCAT_539.2	539.2	545.74	-6.54
E42M54	9524	EAGTMCCT_534.3	534.3	540.551	-6.251
E39M61	15359	EAGAMCTG_561.4	561.4	567.6	-6.2
E33M55	6962	EAAGMCGA_568.2	568.2	574.177	-5.977
E33M59	20586	EAAGMCTA_555	555	560.425	-5.425
E33M36	20172	EAAGMACC_492	492	497.384	-5.384
E42M59	7533	EAGTMCTA_505.3	505.3	510.574	-5.274
E33M61	20579	EAAGMCTG_545	545	550.157	-5.157
E38M49	14297	EACTMCAG_545.8	545.8	550.937	-5.137
E35M47	20354	EACAMCAA_559.1	559.1	564.049	-4.949
E33M62	20220	EAAGMCTT_560	560	564.785	-4.785
E35M60	8805	EACAMCTC_522.7	522.7	527.485	-4.785
E41M35	7296	EAGGMACA_500	500	504.779	-4.779
E33M48	14543	EAAGMCAC_347.3	347.3	351.835	-4.535
E42M60	5509	EAGTMCTC_526.1	526.1	530.523	-4.423
E32M61	20129	EAACMCTG_501.8	501.8	506.137	-4.337
E33M48	7181	EAAGMCAC_496.9	496.9	501.212	-4.312
E44M61	9504	EATCMCTG_550.9	550.9	555.049	-4.149
E40M42	14486	EAGCMAGT_473.2	473.2	477.319	-4.119
E35M62	20356	EACAMCTT_533	533	537.091	-4.091
E32M41	20664	EAACMAGG_544.2	544.2	548.278	-4.078
E32M59	20236	EAACMCTA_529	529	533.06	-4.06
E39M60	7908	EAGAMCTC_526.0	526	530.046	-4.046
E33M62	20222	EAAGMCTT_530	530	533.878	-3.878
E33M36	20169	EAAGMACC_503	503	506.839	-3.839
E32M61	20128	EAACMCTG_512.4	512.4	516.014	-3.614
E33M36	20168	EAAGMACC_506	506	509.612	-3.612
E45M60	13473	EATGMCTC_485	485	488.55	-3.55
E33M55	6985	EAAGMCGA_468.5	468.5	471.761	-3.261
E44M49	8943	EATCMCAG_520.9	520.9	524.156	-3.256
E39M54	15777	EAGAMCCT_515.9	515.9	519.129	-3.229
E45M48	7584	EATGMCAC_522.4	522.4	525.592	-3.192
E45M55	8310	EATGMCGA_513.6	513.6	516.756	-3.156
E38M48	14551	EACTMCAC_481.8	481.8	484.914	-3.114
E39M49	20016	EAGAMCAG_507.5	507.5	510.575	-3.075
E44M59	7993	EATCMCTA_555.7	555.7	558.71	-3.01
E40M33	6782	EAGCMAAG_475	475	477.542	-2.542
E36M47	8922	EACCMCAA_366	366	368.49	-2.49
E32M47	5656	EAACMCAA_512.1	512.1	514.56	-2.46
E33M36	20173	EAAGMACC_413	413	415.445	-2.445
E39M49	6643	EAGAMCAG_410.1	410.1	412.405	-2.305
E33M36	20171	EAAGMACC_433	433	435.279	-2.279
E39M54	20654	EAGAMCCT_480.7	480.7	482.977	-2.277
E33M55	6314	EAAGMCGA_432.8	432.8	435.022	-2.222
E35M50	8591	EACAMCAT_520.7	520.7	522.904	-2.204
E42M48	5869	EAGTMCAC_499.6	499.6	501.757	-2.157
E37M35	10750	EACGMACA_453	453	455.092	-2.092
E40M35	9604	EAGCMACA_453	453	455.087	-2.087
E36M59	7907	EACCMCTA_373	373	375.002	-2.002
E35M36	20275	EACAMACC_521.4	521.4	523.378	-1.978
E32M47	9702	EAACMCAA_280.2	280.2	282.161	-1.961
E44M50	6883	EATCMCAT_493.3	493.3	495.248	-1.948
E32M59	20109	EAACMCTA_512.2	512.2	514.101	-1.901
E33M62	5888	EAAGMCTT_450	450	451.793	-1.793
E38M50	13504	EACTMCAT_284.1	284.1	285.833	-1.733
E35M47	8678	EACAMCAA_528.9	528.9	530.627	-1.727
E36M33	14661	EACCMAAG_342	342	343.661	-1.661
E36M47	20607	EACCMCAA_339.4	339.4	340.975	-1.575
E45M60	12603	EATGMCTC_453	453	454.558	-1.558
E32M50	14703	EAACMCAT_410.1	410.1	411.649	-1.549
E44M49	20700	EATCMCAG_475	475	476.544	-1.544
E40M32	6850	EAGCMAAC_528.3	528.3	529.784	-1.484
E39M49	7139	EAGAMCAG_421.2	421.2	422.625	-1.425
E35M60	5742	EACAMCTC_409.3	409.3	410.674	-1.374
E42M41	9419	EAGTMAGG_453	453	454.372	-1.372
E38M60	7541	EACTMCTC_344.6	344.6	345.963	-1.363
E35M36	14995	EACAMACC_393.3	393.3	394.657	-1.357
E39M60	7266	EAGAMCTC_470	470	471.339	-1.339
E38M49	20428	EACTMCAG_270	270	271.283	-1.283
E42M48	20688	EAGTMCAC_241	241	242.272	-1.272
E36M47	7545	EACCMCAA_243	243	244.244	-1.244
E33M60	5551	EAAGMCTC_237.4	237.4	238.588	-1.188
E36M32	9366	EACCMAAC_215	215	216.183	-1.183
E32M60	11576	EAACMCTC_461.3	461.3	462.46	-1.16
E35M51	9246	EACAMCCA_484.3	484.3	485.454	-1.154
E33M59	20599	EAAGMCTA_382	382	383.126	-1.126
E45M60	9741	EATGMCTC_499	499	500.125	-1.125
E33M60	20287	EAAGMCTC_239.5	239.5	240.605	-1.105
E35M36	11586	EACAMACC_406.6	406.6	407.704	-1.104
E33M55	7484	EAAGMCGA_299.0	299	300.09	-1.09
E39M54	8645	EAGAMCCT_458.5	458.5	459.581	-1.081
E38M54	20621	EACTMCCT_251.3	251.3	252.365	-1.065
E44M40	6884	EATCMAGC_382	382	383.046	-1.046
E32M50	20043	EAACMCAT_413.6	413.6	414.6	-1
E38M62	6978	EACTMCTT_465.2	465.2	466.189	-0.989
E38M54	9031	EACTMCCT_253.4	253.4	254.357	-0.957
E38M50	7760	EACTMCAT_469.7	469.7	470.65	-0.95
E36M42	20398	EACCMAGT_500	500	500.946	-0.946
E35M51	8857	EACAMCCA_452.0	452	452.881	-0.881
E45M60	8510	EATGMCTC_235.7	235.7	236.578	-0.878
E32M47	5586	EAACMCAA_403.5	403.5	404.371	-0.871
E38M36	7766	EACTMACC_485	485	485.842	-0.842
E36M50	9000	EACCMCAT_304	304	304.806	-0.806
E35M36	8302	EACAMACC_234.6	234.6	235.388	-0.788
E38M47	20673	EACTMCAA_217	217	217.751	-0.751
E40M42	15735	EAGCMAGT_454.2	454.2	454.95	-0.75
E42M47	7035	EAGTMCAA_232.8	232.8	233.536	-0.736
E35M62	15389	EACAMCTT_408.3	408.3	409.029	-0.729
E42M51	14567	EAGTMCCA_580.0	580	580.723	-0.723
E32M61	6920	EAACMCTG_233.9	233.9	234.608	-0.708
E35M36	7100	EACAMACC_184.6	184.6	185.308	-0.708
E45M40	20476	EATGMAGC_380	380	380.665	-0.665
E44M59	20706	EATCMCTA_345.6	345.6	346.256	-0.656
E42M41	5890	EAGTMAGG_374	374	374.654	-0.654
E41M59	8506	EAGGMCTA_432	432	432.624	-0.624
E38M40	7409	EACTMAGC_347	347	347.614	-0.614
E32M49	9485	EAACMCAG_286.3	286.3	286.901	-0.601
E33M40	9227	EAAGMAGC_455	455	455.592	-0.592
E32M47	20011	EAACMCAA_477	477	477.578	-0.578
E42M51	12723	EAGTMCCA_445.0	445	445.576	-0.576
E36M38	5733	EACCMACT_390	390	390.568	-0.568
E35M51	7786	EACAMCCA_226.5	226.5	227.016	-0.516
E41M45	5865	EAGGMATG_390	390	390.505	-0.505
E35M61	10088	EACAMCTG_309.1	309.1	309.584	-0.484
E32M49	14694	EAACMCAG_400.9	400.9	401.383	-0.483
E33M40	15822	EAAGMAGC_287	287	287.473	-0.473
E39M60	7903	EAGAMCTC_496.3	496.3	496.759	-0.459
E45M60	6465	EATGMCTC_423.8	423.8	424.255	-0.455
E45M60	15787	EATGMCTC_383	383	383.442	-0.442
E38M47	10629	EACTMCAA_286.9	286.9	287.306	-0.406
E37M44	13290	EACGMATC_388	388	388.393	-0.393
E35M61	15214	EACAMCTG_262.8	262.8	263.19	-0.39
E38M49	8569	EACTMCAG_273.8	273.8	274.143	-0.343
E42M47	5717	EAGTMCAA_484.7	484.7	485.035	-0.335
E35M50	15862	EACAMCAT_264.6	264.6	264.928	-0.328
E33M50	7450	EAAGMCAT_286.7	286.7	287.022	-0.322
E35M36	7072	EACAMACC_404.9	404.9	405.218	-0.318
E44M61	9503	EATCMCTG_462.8	462.8	463.105	-0.305
E38M54	12134	EACTMCCT_441.0	441	441.304	-0.304
E39M37	6956	EAGAMACG_435	435	435.291	-0.291
E37M39	9281	EACGMAGA_480	480	480.288	-0.288
E35M60	11917	EACAMCTC_236.4	236.4	236.683	-0.283
E37M44	14424	EACGMATC_372	372	372.275	-0.275
E33M59	20590	EAAGMCTA_327	327	327.261	-0.261
E39M49	7006	EAGAMCAG_216.2	216.2	216.447	-0.247
E38M36	6600	EACTMACC_418	418	418.241	-0.241
E33M55	20031	EAAGMCGA_171	171	171.24	-0.24
E35M50	15656	EACAMCAT_330	330	330.24	-0.24
E38M50	10937	EACTMCAT_400.0	400	400.24	-0.24
E38M49	14149	EACTMCAG_207.6	207.6	207.836	-0.236
E38M50	15551	EACTMCAT_326.2	326.2	326.428	-0.228
E39M49	9390	EAGAMCAG_289.0	289	289.215	-0.215
E32M61	20130	EAACMCTG_480.1	480.1	480.31	-0.21
E32M51	14350	EAACMCCA_222.0	222	222.201	-0.201
E32M59	15742	EAACMCTA_458	458	458.2	-0.2
E33M37	7068	EAAGMACG_228	228	228.185	-0.185
E35M51	15508	EACAMCCA_259.2	259.2	259.385	-0.185
E35M60	6181	EACAMCTC_504.7	504.7	504.867	-0.167
E33M36	7325	EAAGMACC_299	299	299.165	-0.165
E44M50	6851	EATCMCAT_225.2	225.2	225.359	-0.159
E38M48	14612	EACTMCAC_227.3	227.3	227.441	-0.141
E35M48	6164	EACAMCAC_171.4	171.4	171.53	-0.13
E41M59	9012	EAGGMCTA_284	284	284.123	-0.123
E32M47	20005	EAACMCAA_490	490	490.121	-0.121
E39M49	14597	EAGAMCAG_221	221	221.114	-0.114
E37M39	20115	EACGMAGA_484	484	484.109	-0.109
E35M37	12659	EACAMACG_372	372	372.103	-0.103
E33M55	7438	EAAGMCGA_361.8	361.8	361.901	-0.101
E38M48	10746	EACTMCAC_201.3	201.3	201.389	-0.089
E38M59	20625	EACTMCTA_224.2	224.2	224.284	-0.084
E32M49	7423	EAACMCAG_231.8	231.8	231.879	-0.079
E33M61	20582	EAAGMCTG_353	353	353.078	-0.078
E42M60	8038	EAGTMCTC_409.7	409.7	409.769	-0.069
E44M50	20705	EATCMCAT_272.1	272.1	272.164	-0.064
E42M50	5706	EAGTMCAT_283.4	283.4	283.462	-0.062
E45M36	7853	EATGMACC_179	179	179.059	-0.059
E42M54	6251	EAGTMCCT_232.5	232.5	232.556	-0.056
E33M40	7134	EAAGMAGC_191	191	191.052	-0.052
E45M61	20539	EATGMCTG_391	391	391.036	-0.036
E32M47	20002	EAACMCAA_467	467	467.029	-0.029
E44M36	7454	EATCMACC_209	209	209.029	-0.029
E38M60	5878	EACTMCTC_219.5	219.5	219.519	-0.019
E39M51	20652	EAGAMCCA_329.8	329.8	329.814	-0.014
E38M47	9073	EACTMCAA_193.5	193.5	193.512	-0.012
E40M44	9172	EAGCMATC_411	411	411	0
E42M60	7376	EAGTMCTC_236.0	236	235.993	0.007
E33M62	9095	EAAGMCTT_389.9	389.9	389.89	0.01
E33M55	10123	EAAGMCGA_484.0	484	483.979	0.021
E38M50	10936	EACTMCAT_403.1	403.1	403.076	0.024
E45M51	20721	EATGMCCA_445.6	445.6	445.575	0.025
E32M51	7753	EAACMCCA_231.3	231.3	231.271	0.029
E32M47	20006	EAACMCAA_367	367	366.97	0.03
E33M37	7566	EAAGMACG_175	175	174.969	0.031
E39M62	15397	EAGAMCTT_227.1	227.1	227.067	0.033
E32M59	14792	EAACMCTA_373	373	372.953	0.047
E36M33	6006	EACCMAAG_314	314	313.945	0.055
E42M54	20689	EAGTMCCT_186.9	186.9	186.845	0.055
E33M48	6115	EAAGMCAC_249.5	249.5	249.439	0.061
E39M59	20671	EAGAMCTA_307	307	306.929	0.071
E35M48	11744	EACAMCAC_228.2	228.2	228.128	0.072
E44M47	20697	EATCMCAA_330	330	329.928	0.072
E36M62	6444	EACCMCTT_395	395	394.927	0.073
E42M41	8731	EAGTMAGG_293	293	292.923	0.077
E42M47	10924	EAGTMCAA_170.9	170.9	170.821	0.079
E41M59	6323	EAGGMCTA_471	471	470.912	0.088
E38M47	9072	EACTMCAA_190.4	190.4	190.31	0.09
E42M47	10569	EAGTMCAA_196	196	195.91	0.09
E33M55	14334	EAAGMCGA_255.7	255.7	255.603	0.097
E33M50	20576	EAAGMCAT_371	371	370.897	0.103
E35M48	9384	EACAMCAC_243.3	243.3	243.196	0.104
E37M39	9276	EACGMAGA_489	489	488.886	0.114
E32M62	5604	EAACMCTT_285	285	284.882	0.118
E36M59	8254	EACCMCTA_248	248	247.88	0.12
E44M49	20699	EATCMCAG_478	478	477.873	0.127
E39M60	9364	EAGAMCTC_372	372	371.867	0.133
E35M48	12788	EACAMCAC_272.7	272.7	272.555	0.145
E42M47	9196	EAGTMCAA_195	195	194.85	0.15
E33M59	20593	EAAGMCTA_220	220	219.848	0.152
E32M59	13564	EAACMCTA_278	278	277.847	0.153
E35M40	13726	EACAMAGC_413	413	412.847	0.153
E33M60	20288	EAAGMCTC_159.2	159.2	159.046	0.154
E33M36	15441	EAAGMACC_328	328	327.845	0.155
E35M50	5686	EACAMCAT_346.6	346.6	346.444	0.156
E33M36	20179	EAAGMACC_272	272	271.839	0.161
E42M41	5427	EAGTMAGG_391	391	390.838	0.162
E33M40	12715	EAAGMAGC_495	495	494.835	0.165
E35M55	14210	EACAMCGA_400.0	400	399.835	0.165
E33M50	20578	EAAGMCAT_311	311	310.83	0.17
E32M41	20078	EAACMAGG_179	179	178.829	0.171
E32M47	12215	EAACMCAA_210.1	210.1	209.926	0.174
E36M32	6607	EACCMAAC_225	225	224.82	0.18
E38M50	12120	EACTMCAT_349.6	349.6	349.419	0.181
E44M40	7539	EATCMAGC_311	311	310.817	0.183
E33M50	13378	EAAGMCAT_231.9	231.9	231.716	0.184
E42M36	20683	EAGTMACC_341	341	340.81	0.19
E42M51	6522	EAGTMCCA_192.0	192	191.809	0.191
E33M36	6983	EAAGMACC_211	211	210.793	0.207
E39M48	20648	EAGAMCAC_233.3	233.3	233.092	0.208
E32M61	9016	EAACMCTG_225.8	225.8	225.588	0.212
E32M49	8880	EAACMCAG_409.1	409.1	408.88	0.22
E45M61	20535	EATGMCTG_428	428	427.776	0.224
E38M50	6741	EACTMCAT_192.8	192.8	192.576	0.224
E33M60	20289	EAAGMCTC_158.3	158.3	158.07	0.23
E36M50	7405	EACCMCAT_322	322	321.769	0.231
E42M59	8768	EAGTMCTA_187.8	187.8	187.561	0.239
E36M38	7717	EACCMACT_286	286	285.759	0.241
E35M36	11798	EACAMACC_165.7	165.7	165.457	0.243
E37M35	12374	EACGMACA_187	187	186.755	0.245
E36M38	6230	EACCMACT_228	228	227.753	0.247
E38M49	15435	EACTMCAG_189.6	189.6	189.338	0.262
E38M50	9927	EACTMCAT_455.0	455	454.737	0.263
E33M55	20028	EAAGMCGA_445	445	444.735	0.265
E32M59	20245	EAACMCTA_218.1	218.1	217.829	0.271
E33M48	5980	EAAGMCAC_273.5	273.5	273.228	0.272
E44M55	6049	EATCMCGA_322.3	322.3	322.025	0.275
E36M62	8242	EACCMCTT_219	219	218.723	0.277
E35M36	11270	EACAMACC_168.7	168.7	168.422	0.278
E33M50	10099	EAAGMCAT_415.5	415.5	415.222	0.278
E35M50	5685	EACAMCAT_275.4	275.4	275.121	0.279
E33M60	20283	EAAGMCTC_323.4	323.4	323.12	0.28
E33M36	20174	EAAGMACC_372	372	371.708	0.292
E33M40	9915	EAAGMAGC_243	243	242.703	0.297
E44M60	7235	EATCMCTC_236.2	236.2	235.903	0.297
E40M42	10152	EAGCMAGT_216.7	216.7	216.398	0.302
E37M44	14307	EACGMATC_248	248	247.695	0.305
E42M51	6987	EAGTMCCA_437.5	437.5	437.192	0.308
E32M49	20055	EAACMCAG_290	290	289.69	0.31
E42M54	9496	EAGTMCCT_430.7	430.7	430.389	0.311
E45M55	5795	EATGMCGA_340.6	340.6	340.289	0.311
E33M36	8754	EAAGMACC_221	221	220.678	0.322
E44M50	9005	EATCMCAT_244.3	244.3	243.977	0.323
E35M50	15343	EACAMCAT_425.5	425.5	425.176	0.324
E44M36	7007	EATCMACC_328	328	327.674	0.326
E36M47	20606	EACCMCAA_386.7	386.7	386.362	0.338
E35M55	8306	EACAMCGA_235.3	235.3	234.962	0.338
E35M62	11228	EACAMCTT_378.6	378.6	378.256	0.344
E40M38	8667	EAGCMACT_231	231	230.654	0.346
E45M51	20722	EATGMCCA_393.2	393.2	392.854	0.346
E42M47	9197	EAGTMCAA_187	187	186.65	0.35
E42M59	8608	EAGTMCTA_239.1	239.1	238.744	0.356
E32M60	20300	EAACMCTC_259.5	259.5	259.143	0.357
E36M62	6267	EACCMCTT_298	298	297.641	0.359
E42M36	20684	EAGTMACC_340	340	339.635	0.365
E32M60	20302	EAACMCTC_250.7	250.7	250.334	0.366
E42M51	9055	EAGTMCCA_221.1	221.1	220.726	0.374
E32M47	20007	EAACMCAA_361	361	360.619	0.381
E38M47	8195	EACTMCAA_219.9	219.9	219.515	0.385
E38M50	7065	EACTMCAT_405.4	405.4	405.007	0.393
E32M62	6946	EAACMCTT_347.3	347.3	346.907	0.393
E35M62	15370	EACAMCTT_334.9	334.9	334.503	0.397
E42M48	20687	EAGTMCAC_356	356	355.601	0.399
E31M37	8016	EAAAMACG_211.2	211.2	210.789	0.411
E44M47	20698	EATCMCAA_257	257	256.589	0.411
E44M47	7401	EATCMCAA_446.5	446.5	446.085	0.415
E44M60	20711	EATCMCTC_352	352	351.581	0.419
E32M49	14797	EAACMCAG_322.5	322.5	322.07	0.43
E32M50	6349	EAACMCAT_180.9	180.9	180.465	0.435
E32M49	8843	EAACMCAG_167.8	167.8	167.36	0.44
E38M59	6275	EACTMCTA_418	418	417.558	0.442
E36M44	7429	EACCMATC_218	218	217.553	0.447
E42M40	7608	EAGTMAGC_233	233	232.553	0.447
E45M59	7447	EATGMCTA_265.0	265	264.553	0.447
E42M51	5941	EAGTMCCA_396.9	396.9	396.448	0.452
E32M50	8832	EAACMCAT_171.7	171.7	171.245	0.455
E38M47	8308	EACTMCAA_210.6	210.6	210.141	0.459
E35M41	20667	EACAMAGG_158	158	157.536	0.464
E32M60	15130	EAACMCTC_170.6	170.6	170.135	0.465
E35M48	10652	EACAMCAC_360.2	360.2	359.729	0.471
E39M60	9618	EAGAMCTC_210	210	209.529	0.471
E44M50	20704	EATCMCAT_153	153	152.526	0.474
E32M60	20301	EAACMCTC_259.1	259.1	258.626	0.474
E45M61	20543	EATGMCTG_355	355	354.522	0.478
E33M61	8776	EAAGMCTG_326.7	326.7	326.22	0.48
E32M37	8972	EAACMACG_295	295	294.519	0.481
E40M42	12145	EAGCMAGT_211.6	211.6	211.118	0.482
E38M60	10952	EACTMCTC_183.1	183.1	182.616	0.484
E33M60	7090	EAAGMCTC_231.1	231.1	230.612	0.488
E35M47	8677	EACAMCAA_157.5	157.5	157.012	0.488
E45M36	20718	EATGMACC_240.1	240.1	239.607	0.493
E42M51	20066	EAGTMCCA_147.1	147.1	146.604	0.496
E38M59	10714	EACTMCTA_420	420	419.503	0.497
E44M47	5919	EATCMCAA_209.4	209.4	208.903	0.497
E38M60	9910	EACTMCTC_176.4	176.4	175.899	0.501
E42M60	5490	EAGTMCTC_331.6	331.6	331.095	0.505
E35M41	6258	EACAMAGG_216	216	215.487	0.513
E35M60	8993	EACAMCTC_316.5	316.5	315.98	0.52
E33M36	7045	EAAGMACC_275	275	274.478	0.522
E32M50	20050	EAACMCAT_239.9	239.9	239.376	0.524
E38M60	11895	EACTMCTC_172.4	172.4	171.875	0.525
E44M59	6385	EATCMCTA_453.3	453.3	452.772	0.528
E32M50	20049	EAACMCAT_267.3	267.3	266.771	0.529
E37M47	12934	EACGMCAA_227	227	226.463	0.537
E42M55	7459	EAGTMCGA_170.8	170.8	170.259	0.541
E37M35	15447	EACGMACA_146	146	145.458	0.542
E33M60	10089	EAAGMCTC_367.6	367.6	367.056	0.544
E35M50	8867	EACAMCAT_251.7	251.7	251.155	0.545
E39M62	13221	EAGAMCTT_236.8	236.8	236.254	0.546
E35M60	6191	EACAMCTC_232	232	231.445	0.555
E38M62	6482	EACTMCTT_184.3	184.3	183.739	0.561
E32M50	7165	EAACMCAT_226.9	226.9	226.335	0.565
E44M60	9502	EATCMCTC_231.9	231.9	231.327	0.573
E42M55	6856	EAGTMCGA_266.8	266.8	266.225	0.575
E32M60	5601	EAACMCTC_165.8	165.8	165.223	0.577
E32M60	6694	EAACMCTC_297.6	297.6	297.021	0.579
E35M55	5634	EACAMCGA_198.2	198.2	197.614	0.586
E35M48	7031	EACAMCAC_286.8	286.8	286.214	0.586
E32M51	10510	EAACMCCA_192.5	192.5	191.899	0.601
E36M59	9631	EACCMCTA_255	255	254.396	0.604
E38M50	11630	EACTMCAT_202.5	202.5	201.896	0.604
E38M40	5830	EACTMAGC_369	369	368.392	0.608
E37M35	9174	EACGMACA_145	145	144.387	0.613
E42M48	15461	EAGTMCAC_368	368	367.386	0.614
E44M59	9633	EATCMCTA_292.8	292.8	292.181	0.619
E33M37	6189	EAAGMACG_218	218	217.379	0.621
E36M32	8594	EACCMAAC_173	173	172.379	0.621
E38M60	6490	EACTMCTC_444.3	444.3	443.675	0.625
E32M49	9083	EAACMCAG_291.7	291.7	291.074	0.626
E39M60	7905	EAGAMCTC_466	466	465.374	0.626
E42M60	9017	EAGTMCTC_249.5	249.5	248.871	0.629
E45M48	7948	EATGMCAC_184.9	184.9	184.269	0.631
E38M60	8315	EACTMCTC_337.5	337.5	336.868	0.632
E33M36	20176	EAAGMACC_362	362	361.363	0.637
E31M37	20071	EAAAMACG_224.7	224.7	224.061	0.639
E45M61	20551	EATGMCTG_260	260	259.361	0.639
E32M59	20242	EAACMCTA_244.2	244.2	243.56	0.64
E32M47	20402	EAACMCAA_217	217	216.354	0.646
E33M48	20062	EAAGMCAC_253.0	253	252.349	0.651
E44M61	6970	EATCMCTG_225.7	225.7	225.044	0.656
E44M59	7902	EATCMCTA_396.5	396.5	395.843	0.657
E35M40	6030	EACAMAGC_155	155	154.342	0.658
E32M60	20247	EAACMCTC_376.8	376.8	376.14	0.66
E45M50	20514	EATGMCAT_175	175	174.338	0.662
E32M48	11692	EAACMCAC_162.5	162.5	161.829	0.671
E32M59	7008	EAACMCTA_446.5	446.5	445.825	0.675
E33M62	20223	EAAGMCTT_396	396	395.321	0.679
E35M55	6438	EACAMCGA_253.1	253.1	252.416	0.684
E32M60	12171	EAACMCTC_157.4	157.4	156.709	0.691
E33M62	13291	EAAGMCTT_167.5	167.5	166.808	0.692
E37M39	6487	EACGMAGA_353	353	352.307	0.693
E45M48	7949	EATGMCAC_186.8	186.8	186.105	0.695
E37M39	6793	EACGMAGA_236	236	235.303	0.697
E38M41	7512	EACTMAGG_214	214	213.302	0.698
E42M48	20399	EAGTMCAC_135	135	134.298	0.702
E33M60	10067	EAAGMCTC_201.5	201.5	200.795	0.705
E33M59	20591	EAAGMCTA_303	303	302.293	0.707
E36M47	5971	EACCMCAA_171	171	170.285	0.715
E40M42	20269	EAGCMAGT_247.0	247	246.284	0.716
E45M48	8723	EATGMCAC_273.8	273.8	273.072	0.728
E32M55	6806	EAACMCGA_321.8	321.8	321.069	0.731
E36M32	5877	EACCMAAC_345	345	344.266	0.734
E36M38	5701	EACCMACT_232	232	231.266	0.734
E40M35	14939	EAGCMACA_180.0	180	179.262	0.738
E45M59	9962	EATGMCTA_246	246	245.262	0.738
E36M42	7000	EACCMAGT_264	264	263.261	0.739
E33M60	7875	EAAGMCTC_365.6	365.6	364.861	0.739
E40M33	6124	EAGCMAAG_238	238	237.248	0.752
E45M36	7856	EATGMACC_335	335	334.244	0.756
E45M49	8994	EATGMCAG_140.3	140.3	139.539	0.761
E39M50	13263	EAGAMCAT_331.8	331.8	331.038	0.762
E33M48	7026	EAAGMCAC_167.5	167.5	166.734	0.766
E45M49	7483	EATGMCAG_304.2	304.2	303.431	0.769
E33M48	8134	EAAGMCAC_139.3	139.3	138.53	0.77
E32M48	6232	EAACMCAC_356.7	356.7	355.929	0.771
E32M51	5609	EAACMCCA_189.0	189	188.228	0.772
E32M61	7167	EAACMCTG_203.0	203	202.227	0.773
E35M50	5684	EACAMCAT_238.2	238.2	237.426	0.774
E42M40	20685	EAGTMAGC_238	238	237.224	0.776
E37M47	5748	EACGMCAA_285	285	284.223	0.777
E41M32	20439	EAGGMAAC_202	202	201.219	0.781
E35M48	15855	EACAMCAC_276.7	276.7	275.916	0.784
E36M42	7610	EACCMAGT_291	291	290.204	0.796
E37M59	7872	EACGMCTA_215	215	214.203	0.797
E41M38	6958	EAGGMACT_224	224	223.203	0.797
E42M51	13701	EAGTMCCA_357.0	357	356.201	0.799
E45M60	5872	EATGMCTC_168.8	168.8	168	0.8
E42M41	6959	EAGTMAGG_184	184	183.194	0.806
E32M50	8201	EAACMCAT_429.0	429	428.189	0.811
E38M59	6208	EACTMCTA_205.0	205	204.188	0.812
E42M51	9549	EAGTMCCA_159.4	159.4	158.586	0.814
E44M55	8175	EATCMCGA_215.7	215.7	214.884	0.816
E45M61	20555	EATGMCTG_233	233	232.181	0.819
E35M50	7399	EACAMCAT_165.5	165.5	164.677	0.823
E33M37	14318	EAAGMACG_273	273	272.176	0.824
E36M62	6103	EACCMCTT_201	201	200.175	0.825
E35M40	11007	EACAMAGC_122.5	122.5	121.673	0.827
E45M50	20506	EATGMCAT_364	364	363.172	0.828
E38M60	11888	EACTMCTC_418.6	418.6	417.767	0.833
E32M62	8780	EAACMCTT_255.6	255.6	254.756	0.844
E45M59	6865	EATGMCTA_255.6	255.6	254.756	0.844
E33M50	11619	EAAGMCAT_324.5	324.5	323.654	0.846
E40M38	10963	EAGCMACT_220.0	220	219.154	0.846
E35M48	6434	EACAMCAC_266.0	266	265.153	0.847
E37M35	12409	EACGMACA_164	164	163.152	0.848
E35M40	6135	EACAMAGC_222	222	221.149	0.851
E32M61	6837	EAACMCTG_157.8	157.8	156.946	0.854
E32M59	7183	EAACMCTA_199.5	199.5	198.644	0.856
E39M61	7553	EAGAMCTG_263.7	263.7	262.842	0.858
E40M38	10962	EAGCMACT_216.9	216.9	216.042	0.858
E35M40	5831	EACAMAGC_405	405	404.14	0.86
E31M37	5578	EAAAMACG_280.7	280.7	279.839	0.861
E35M48	13453	EACAMCAC_282.2	282.2	281.337	0.863
E39M60	11064	EAGAMCTC_247	247	246.137	0.863
E44M60	20709	EATCMCTC_333.2	333.2	332.332	0.868
E33M41	20036	EAAGMAGG_232.6	232.6	231.726	0.874
E37M35	7688	EACGMACA_201	201	200.121	0.879
E33M59	20594	EAAGMCTA_184	184	183.119	0.881
E33M36	9051	EAAGMACC_170	170	169.115	0.885
E39M60	9371	EAGAMCTC_224	224	223.114	0.886
E32M47	6095	EAACMCAA_191.4	191.4	190.513	0.887
E39M60	11464	EAGAMCTC_378	378	377.113	0.887
E32M49	20056	EAACMCAG_211.0	211	210.107	0.893
E42M41	20686	EAGTMAGG_160	160	159.107	0.893
E41M35	5648	EAGGMACA_159	159	158.102	0.898
E39M36	20639	EAGAMACC_264	264	263.102	0.898
E33M37	20215	EAAGMACG_425.5	425.5	424.6	0.9
E42M55	9599	EAGTMCGA_154.5	154.5	153.6	0.9
E38M50	10838	EACTMCAT_398.1	398.1	397.2	0.9
E45M59	6798	EATGMCTA_310.1	310.1	309.199	0.901
E44M55	6839	EATCMCGA_170.3	170.3	169.393	0.907
E38M60	7567	EACTMCTC_421.1	421.1	420.193	0.907
E42M47	20662	EAGTMCAA_294.5	294.5	293.592	0.908
E45M61	20534	EATGMCTG_435	435	434.09	0.91
E35M55	8060	EACAMCGA_277.5	277.5	276.586	0.914
E36M47	8080	EACCMCAA_138	138	137.086	0.914
E42M54	15338	EAGTMCCT_166.7	166.7	165.786	0.914
E44M59	20707	EATCMCTA_314.1	314.1	313.185	0.915
E39M54	7226	EAGAMCCT_190.8	190.8	189.884	0.916
E32M60	13918	EAACMCTC_215.2	215.2	214.278	0.922
E35M48	5588	EACAMCAC_226.7	226.7	225.778	0.922
E38M60	10632	EACTMCTC_163.9	163.9	162.974	0.926
E33M55	7757	EAAGMCGA_113	113	112.073	0.927
E36M33	5711	EACCMAAG_351	351	350.071	0.929
E38M54	12684	EACTMCCT_183.1	183.1	182.169	0.931
E42M59	8000	EAGTMCTA_164.7	164.7	163.769	0.931
E42M48	13892	EAGTMCAC_197	197	196.069	0.931
E38M40	9569	EACTMAGC_211	211	210.066	0.934
E32M62	20153	EAACMCTT_233.1	233.1	232.165	0.935
E32M49	5583	EAACMCAG_260.4	260.4	259.463	0.937
E39M48	7270	EAGAMCAC_221.7	221.7	220.763	0.937
E40M38	9027	EAGCMACT_355	355	354.062	0.938
E35M62	20365	EACAMCTT_192.9	192.9	191.959	0.941
E42M48	7119	EAGTMCAC_221	221	220.059	0.941
E38M50	12734	EACTMCAT_134.1	134.1	133.155	0.945
E40M39	20263	EAGCMAGA_224.1	224.1	223.148	0.952
E42M48	9548	EAGTMCAC_287	287	286.046	0.954
E32M54	7751	EAACMCCT_377.0	377	376.044	0.956
E33M61	7790	EAAGMCTG_178.7	178.7	177.743	0.957
E39M48	20649	EAGAMCAC_212.8	212.8	211.841	0.959
E32M60	6059	EAACMCTC_183.1	183.1	182.136	0.964
E35M60	11914	EACAMCTC_212.3	212.3	211.333	0.967
E32M54	20235	EAACMCCT_182.2	182.2	181.232	0.968
E40M42	15775	EAGCMAGT_251.5	251.5	250.528	0.972
E33M36	20308	EAAGMACC_326.7	326.7	325.725	0.975
E41M33	8392	EAGGMAAG_410	410	409.025	0.975
E38M49	20430	EACTMCAG_121	121	120.024	0.976
E38M36	9427	EACTMACC_234	234	233.022	0.978
E45M61	20546	EATGMCTG_334	334	333.021	0.979
E35M40	7551	EACAMAGC_139	139	138.017	0.983
E44M61	20716	EATCMCTG_147.9	147.9	146.916	0.984
E45M60	5707	EATGMCTC_192.9	192.9	191.909	0.991
E32M48	9159	EAACMCAC_198.9	198.9	197.905	0.995
E41M35	8856	EAGGMACA_456	456	455.005	0.995
E37M35	15384	EACGMACA_258	258	257.002	0.998
E38M41	8614	EACTMAGG_325	325	324.002	0.998
E44M49	6075	EATCMCAG_242.1	242.1	241.101	0.999
E32M37	5655	EAACMACG_273	273	271.999	1.001
E32M61	15796	EAACMCTG_447.3	447.3	446.297	1.003
E35M49	7781	EACAMCAG_379.9	379.9	378.895	1.005
E42M55	20690	EAGTMCGA_122	122	120.994	1.006
E32M62	5823	EAACMCTT_399.3	399.3	398.293	1.007
E33M40	20205	EAAGMAGC_224	224	222.991	1.009
E36M59	6489	EACCMCTA_318	318	316.991	1.009
E35M62	20363	EACAMCTT_254	254	252.99	1.01
E32M49	5584	EAACMCAG_261.4	261.4	260.388	1.012
E32M62	20159	EAACMCTT_143	143	141.987	1.013
E31M37	20076	EAAAMACG_283.0	283	281.986	1.014
E32M48	6304	EAACMCAC_167.7	167.7	166.682	1.018
E33M61	7814	EAAGMCTG_227.7	227.7	226.68	1.02
E32M59	20241	EAACMCTA_292.1	292.1	291.08	1.02
E33M48	20059	EAAGMCAC_127.0	127	125.978	1.022
E44M47	6928	EATCMCAA_492.1	492.1	491.078	1.022
E32M50	8283	EAACMCAT_228.2	228.2	227.177	1.023
E42M59	20691	EAGTMCTA_128.0	128	126.976	1.024
E44M60	20710	EATCMCTC_344.8	344.8	343.776	1.024
E44M61	9352	EATCMCTG_160.2	160.2	159.175	1.025
E32M54	20101	EAACMCCT_139.0	139	137.975	1.025
E32M47	5579	EAACMCAA_261.6	261.6	260.575	1.025
E32M51	6603	EAACMCCA_261.7	261.7	260.671	1.029
E40M33	7938	EAGCMAAG_230	230	228.969	1.031
E41M59	9041	EAGGMCTA_223	223	221.965	1.035
E33M50	20577	EAAGMCAT_362	362	360.965	1.035
E32M59	20238	EAACMCTA_322	322	320.962	1.038
E45M61	20552	EATGMCTG_244	244	242.961	1.039
E38M62	8297	EACTMCTT_256.2	256.2	255.155	1.045
E40M32	9486	EAGCMAAC_209	209	207.954	1.046
E42M59	6620	EAGTMCTA_198.6	198.6	197.551	1.049
E39M37	5635	EAGAMACG_176	176	174.945	1.055
E33M59	11279	EAAGMCTA_190.1	190.1	189.043	1.057
E32M47	20010	EAACMCAA_182.5	182.5	181.442	1.058
E45M48	7947	EATGMCAC_188.1	188.1	187.042	1.058
E35M61	10255	EACAMCTG_271.0	271	269.94	1.06
E38M54	5750	EACTMCCT_265.9	265.9	264.839	1.061
E35M54	7933	EACAMCCT_196.6	196.6	195.536	1.064
E38M49	20427	EACTMCAG_353	353	351.936	1.064
E36M38	6776	EACCMACT_213	213	211.933	1.067
E44M55	8320	EATCMCGA_310.7	310.7	309.633	1.067
E32M37	9528	EAACMACG_179	179	177.928	1.072
E37M42	7596	EACGMAGT_242	242	240.928	1.072
E38M62	8314	EACTMCTT_271.9	271.9	270.821	1.079
E39M51	8770	EAGAMCCA_230.3	230.3	229.217	1.083
E42M60	8692	EAGTMCTC_174.5	174.5	173.412	1.088
E35M55	10114	EACAMCGA_323.8	323.8	322.71	1.09
E36M33	20418	EACCMAAG_321	321	319.907	1.093
E35M51	8309	EACAMCCA_318.9	318.9	317.806	1.094
E45M48	7230	EATGMCAC_181.8	181.8	180.706	1.094
E39M48	7274	EAGAMCAC_206.4	206.4	205.3	1.1
E39M49	15696	EAGAMCAG_108	108	106.895	1.105
E33M37	20216	EAAGMACG_347.0	347	345.891	1.109
E45M40	20499	EATGMAGC_169	169	167.891	1.109
E35M40	15819	EACAMAGC_412	412	410.89	1.11
E41M45	5954	EAGGMATG_175	175	173.89	1.11
E42M55	11851	EAGTMCGA_160.9	160.9	159.789	1.111
E32M49	5587	EAACMCAG_196.4	196.4	195.286	1.114
E32M61	20143	EAACMCTG_225.8	225.8	224.68	1.12
E33M62	7558	EAAGMCTT_360.7	360.7	359.58	1.12
E44M59	9253	EATCMCTA_413.6	413.6	412.479	1.121
E36M47	9014	EACCMCAA_341	341	339.873	1.127
E33M41	20033	EAAGMAGG_367.4	367.4	366.269	1.131
E32M60	20140	EAACMCTC_139.0	139	137.869	1.131
E38M59	8583	EACTMCTA_254.0	254	252.868	1.132
E38M54	14190	EACTMCCT_144.1	144.1	142.967	1.133
E35M47	12108	EACAMCAA_131.9	131.9	130.767	1.133
E44M36	7091	EATCMACC_342	342	340.864	1.136
E36M50	5760	EACCMCAT_292	292	290.863	1.137
E35M48	9134	EACAMCAC_161.6	161.6	160.462	1.138
E38M48	15095	EACTMCAC_243.7	243.7	242.56	1.14
E45M60	10566	EATGMCTC_303	303	301.86	1.14
E44M60	20714	EATCMCTC_273	273	271.859	1.141
E38M48	15135	EACTMCAC_155.7	155.7	154.556	1.144
E32M41	7511	EAACMAGG_239	239	237.856	1.144
E35M54	11857	EACAMCCT_161.5	161.5	160.356	1.144
E41M35	7715	EAGGMACA_372	372	370.853	1.147
E32M50	20046	EAACMCAT_345.3	345.3	344.15	1.15
E45M59	7877	EATGMCTA_213.7	213.7	212.547	1.153
E32M41	11805	EAACMAGG_190	190	188.842	1.158
E41M32	20444	EAGGMAAC_167	167	165.842	1.158
E33M61	20583	EAAGMCTG_345	345	343.839	1.161
E37M38	7192	EACGMACT_209	209	207.838	1.162
E32M59	9393	EAACMCTA_299.4	299.4	298.235	1.165
E39M60	6305	EAGAMCTC_394	394	392.833	1.167
E35M36	11936	EACAMACC_270.9	270.9	269.732	1.168
E39M51	15184	EAGAMCCA_191.4	191.4	190.228	1.172
E35M54	8288	EACAMCCT_183.7	183.7	182.527	1.173
E38M62	5691	EACTMCTT_270.2	270.2	269.026	1.174
E33M41	8756	EAAGMAGG_191.6	191.6	190.42	1.18
E38M54	9349	EACTMCCT_143.0	143	141.819	1.181
E32M41	7503	EAACMAGG_241	241	239.818	1.182
E33M61	11616	EAAGMCTG_320.6	320.6	319.418	1.182
E32M50	9512	EAACMCAT_137.7	137.7	136.515	1.185
E38M62	9099	EACTMCTT_251.5	251.5	250.311	1.189
E45M59	9243	EATGMCTA_183.8	183.8	182.611	1.189
E42M47	14027	EAGTMCAA_123.1	123.1	121.906	1.194
E38M47	6219	EACTMCAA_134.5	134.5	133.303	1.197
E38M51	11060	EACTMCCA_432.4	432.4	431.202	1.198
E33M48	7282	EAAGMCAC_147.8	147.8	146.6	1.2
E35M62	20378	EACAMCTT_158	158	156.797	1.203
E44M61	7132	EATCMCTG_328.7	328.7	327.496	1.204
E39M62	15774	EAGAMCTT_342.1	342.1	340.894	1.206
E35M40	7332	EACAMAGC_407	407	405.791	1.209
E42M36	7089	EAGTMACC_148	148	146.791	1.209
E45M50	20507	EATGMCAT_349	349	347.781	1.219
E38M48	11070	EACTMCAC_128.0	128	126.778	1.222
E32M55	6979	EAACMCGA_404.0	404	402.775	1.225
E38M59	20624	EACTMCTA_355.9	355.9	354.673	1.227
E32M54	6376	EAACMCCT_140.3	140.3	139.073	1.227
E35M61	20348	EACAMCTG_240.1	240.1	238.864	1.236
E38M60	5824	EACTMCTC_196.8	196.8	195.557	1.243
E35M50	11015	EACAMCAT_202.4	202.4	201.156	1.244
E32M54	8845	EAACMCCT_287.5	287.5	286.253	1.247
E37M42	20672	EACGMAGT_232	232	230.753	1.247
E38M40	9118	EACTMAGC_257	257	255.752	1.248
E35M49	7777	EACAMCAG_178	178	176.751	1.249
E33M60	8278	EAAGMCTC_135.5	135.5	134.25	1.25
E38M50	5851	EACTMCAT_138.6	138.6	137.348	1.252
E32M48	12329	EAACMCAC_139.8	139.8	138.546	1.254
E38M62	9001	EACTMCTT_155.9	155.9	154.639	1.261
E32M55	20106	EAACMCGA_301.5	301.5	300.232	1.268
E39M50	20326	EAGAMCAT_191.2	191.2	189.925	1.275
E39M61	12391	EAGAMCTG_242.2	242.2	240.925	1.275
E38M59	9609	EACTMCTA_281.3	281.3	280.024	1.276
E32M60	5602	EAACMCTC_263.5	263.5	262.219	1.281
E32M59	11170	EAACMCTA_257	257	255.714	1.286
E45M61	20560	EATGMCTG_171	171	169.714	1.286
E39M51	11273	EAGAMCCA_256	256	254.713	1.287
E35M48	20319	EACAMCAC_368.4	368.4	367.11	1.29
E40M33	8333	EAGCMAAG_287	287	285.708	1.292
E45M50	20508	EATGMCAT_319	319	317.708	1.292
E40M35	5842	EAGCMACA_232	232	230.706	1.294
E33M37	7135	EAAGMACG_169	169	167.704	1.296
E32M41	20079	EAACMAGG_174	174	172.7	1.3
E38M51	8217	EACTMCCA_266.9	266.9	265.599	1.301
E35M40	7030	EACAMAGC_310	310	308.698	1.302
E32M47	20001	EAACMCAA_293	293	291.695	1.305
E32M41	7280	EAACMAGG_167	167	165.694	1.306
E39M36	20640	EAGAMACC_230	230	228.694	1.306
E35M62	20371	EACAMCTT_401.6	401.6	400.29	1.31
E38M50	5727	EACTMCAT_125.7	125.7	124.385	1.315
E42M36	9156	EAGTMACC_185	185	183.681	1.319
E38M36	9077	EACTMACC_318	318	316.675	1.325
E45M40	20497	EATGMAGC_303	303	301.673	1.327
E33M41	20035	EAAGMAGG_277.8	277.8	276.472	1.328
E39M40	8182	EAGAMAGC_245	245	243.669	1.331
E33M48	8787	EAAGMCAC_330.8	330.8	329.467	1.333
E44M61	20717	EATCMCTG_158.2	158.2	156.865	1.335
E32M47	20009	EAACMCAA_246	246	244.665	1.335
E38M49	7956	EACTMCAG_393.7	393.7	392.363	1.337
E45M60	20421	EATGMCTC_184	184	182.662	1.338
E38M59	20623	EACTMCTA_416	416	414.658	1.342
E38M60	7521	EACTMCTC_272.3	272.3	270.954	1.346
E38M62	8004	EACTMCTT_166.6	166.6	165.251	1.349
E42M51	7651	EAGTMCCA_208.5	208.5	207.148	1.352
E32M48	20084	EAACMCAC_390.3	390.3	388.946	1.354
E36M50	8661	EACCMCAT_372	372	370.64	1.36
E33M61	20580	EAAGMCTG_430	430	428.639	1.361
E42M48	5935	EAGTMCAC_161	161	159.639	1.361
E44M60	20708	EATCMCTC_323.2	323.2	321.835	1.365
E33M40	10660	EAAGMAGC_225	225	223.632	1.368
E44M59	6945	EATCMCTA_259.5	259.5	258.132	1.368
E33M60	7773	EAAGMCTC_136.4	136.4	135.029	1.371
E38M49	10345	EACTMCAG_186.3	186.3	184.928	1.372
E38M60	20432	EACTMCTC_150.6	150.6	149.225	1.375
E37M35	12627	EACGMACA_217	217	215.624	1.376
E33M50	8292	EAAGMCAT_269.7	269.7	268.323	1.377
E40M33	8326	EAGCMAAG_271	271	269.623	1.377
E33M36	8799	EAAGMACC_252	252	250.621	1.379
E40M42	9492	EAGCMAGT_208.6	208.6	207.214	1.386
E36M33	11497	EACCMAAG_304	304	302.613	1.387
E45M40	20485	EATGMAGC_230	230	228.613	1.387
E33M62	5881	EAAGMCTT_383.2	383.2	381.812	1.388
E32M61	7989	EAACMCTG_152.6	152.6	151.211	1.389
E35M51	15453	EACAMCCA_65.0	65	63.609	1.391
E35M54	6141	EACAMCCT_144.5	144.5	143.106	1.394
E42M41	8825	EAGTMAGG_245	245	243.606	1.394
E32M50	20052	EAACMCAT_202.0	202	200.604	1.396
E45M48	8562	EATGMCAC_278.3	278.3	276.901	1.399
E32M61	15376	EAACMCTG_281.3	281.3	279.897	1.403
E38M59	6187	EACTMCTA_427.2	427.2	425.796	1.404
E36M33	9313	EACCMAAG_147	147	145.589	1.411
E40M35	9489	EAGCMACA_172	172	170.589	1.411
E35M48	11708	EACAMCAC_178.3	178.3	176.88	1.42
E32M49	5581	EAACMCAG_139.9	139.9	138.479	1.421
E41M35	9357	EAGGMACA_182	182	180.578	1.422
E35M60	5616	EACAMCTC_319.9	319.9	318.475	1.425
E39M51	5671	EAGAMCCA_174.6	174.6	173.175	1.425
E35M55	6224	EACAMCGA_388.1	388.1	386.673	1.427
E37M38	12730	EACGMACT_336	336	334.568	1.432
E40M44	6894	EAGCMATC_205	205	203.565	1.435
E35M62	20373	EACAMCTT_174	174	172.563	1.437
E41M42	7802	EAGGMAGT_157	157	155.561	1.439
E33M40	12643	EAAGMAGC_221	221	219.558	1.442
E45M60	7462	EATGMCTC_206.1	206.1	204.658	1.442
E41M33	8304	EAGGMAAG_338	338	336.557	1.443
E44M60	20713	EATCMCTC_398.3	398.3	396.857	1.443
E44M60	7461	EATCMCTC_268.3	268.3	266.853	1.447
E39M54	20656	EAGAMCCT_212.6	212.6	211.15	1.45
E32M37	7489	EAACMACG_176	176	174.543	1.457
E38M54	12116	EACTMCCT_139.8	139.8	138.341	1.459
E33M48	7891	EAAGMCAC_108.9	108.9	107.44	1.46
E35M60	11069	EACAMCTC_314.3	314.3	312.837	1.463
E35M61	20349	EACAMCTG_152.6	152.6	151.136	1.464
E33M36	20183	EAAGMACC_206.5	206.5	205.022	1.478
E40M35	13059	EAGCMACA_152.7	152.7	151.221	1.479
E37M39	8550	EACGMAGA_185	185	183.52	1.48
E42M50	8021	EAGTMCAT_235.9	235.9	234.42	1.48
E38M47	8655	EACTMCAA_323.2	323.2	321.718	1.482
E42M51	5984	EAGTMCCA_147.1	147.1	145.618	1.482
E32M51	11455	EAACMCCA_191.7	191.7	190.217	1.483
E32M48	8249	EAACMCAC_206.1	206.1	204.617	1.483
E41M39	8287	EAGGMAGA_158	158	156.513	1.487
E32M50	8529	EAACMCAT_356.5	356.5	355.007	1.493
E42M55	6737	EAGTMCGA_150.0	150	148.507	1.493
E44M60	20712	EATCMCTC_354.4	354.4	352.901	1.499
E38M49	9151	EACTMCAG_203.4	203.4	201.901	1.499
E33M62	20224	EAAGMCTT_318	318	316.5	1.5
E33M48	6630	EAAGMCAC_175.5	175.5	173.998	1.502
E37M42	15818	EACGMAGT_198	198	196.497	1.503
E35M55	7515	EACAMCGA_242.7	242.7	241.196	1.504
E35M48	6836	EACAMCAC_156.4	156.4	154.895	1.505
E39M61	12989	EAGAMCTG_322.5	322.5	320.993	1.507
E33M40	9824	EAAGMAGC_204	204	202.492	1.508
E45M60	15721	EATGMCTC_283	283	281.491	1.509
E35M36	7265	EACAMACC_361.6	361.6	360.088	1.512
E45M48	7648	EATGMCAC_130.4	130.4	128.886	1.514
E42M50	9578	EAGTMCAT_154.2	154.2	152.685	1.515
E35M54	6984	EACAMCCT_492.8	492.8	491.284	1.516
E39M54	10737	EAGAMCCT_137.7	137.7	136.181	1.519
E45M50	20525	EATGMCAT_177	177	175.48	1.52
E32M47	20008	EAACMCAA_249	249	247.473	1.527
E45M49	5630	EATGMCAG_274.2	274.2	272.673	1.527
E35M48	7913	EACAMCAC_390.6	390.6	389.073	1.527
E33M48	14491	EAAGMCAC_210.8	210.8	209.272	1.528
E35M61	14144	EACAMCTG_143.7	143.7	142.169	1.531
E35M41	6746	EACAMAGG_317	317	315.464	1.536
E37M42	6605	EACGMAGT_169	169	167.461	1.539
E38M54	9498	EACTMCCT_262.6	262.6	261.057	1.543
E32M59	3893	EAACMCTA_238.4	238.4	236.854	1.546
E39M51	7889	EAGAMCCA_190	190	188.453	1.547
E44M59	7435	EATCMCTA_167.2	167.2	165.651	1.549
E45M40	20490	EATGMAGC_152	152	150.451	1.549
E35M51	20064	EACAMCCA_140.0	140	138.45	1.55
E42M54	5540	EAGTMCCT_168.7	168.7	167.149	1.551
E45M40	20486	EATGMAGC_207	207	205.448	1.552
E37M44	8694	EACGMATC_207	207	205.442	1.558
E37M59	6506	EACGMCTA_217	217	215.442	1.558
E32M41	15225	EAACMAGG_175	175	173.441	1.559
E44M40	5459	EATCMAGC_157	157	155.44	1.56
E32M48	20085	EAACMCAC_254.9	254.9	253.337	1.563
E37M39	6078	EACGMAGA_198	198	196.433	1.567
E40M33	6847	EAGCMAAG_173	173	171.429	1.571
E32M50	5712	EAACMCAT_213.0	213	211.428	1.572
E32M62	12164	EAACMCTT_212.5	212.5	210.928	1.572
E38M36	8367	EACTMACC_179	179	177.428	1.572
E39M61	15322	EAGAMCTG_190.4	190.4	188.828	1.572
E42M36	8216	EAGTMACC_280	280	278.428	1.572
E39M62	6563	EAGAMCTT_249.3	249.3	247.727	1.573
E45M48	8969	EATGMCAC_199.1	199.1	197.527	1.573
E39M36	7390	EAGAMACC_184	184	182.426	1.574
E39M48	7534	EAGAMCAC_125.3	125.3	123.718	1.582
E39M49	7801	EAGAMCAG_126.1	126.1	124.513	1.587
E42M62	6854	EAGTMCTT_143.9	143.9	142.311	1.589
E32M60	7626	EAACMCTC_205	205	203.41	1.59
E45M61	20556	EATGMCTG_199	199	197.402	1.598
E35M62	12635	EACAMCTT_165.0	165	163.397	1.603
E36M50	5761	EACCMCAT_181	181	179.397	1.603
E40M44	8702	EAGCMATC_303	303	301.397	1.603
E45M61	20536	EATGMCTG_423	423	421.395	1.605
E44M37	5780	EATCMACG_370	370	368.394	1.606
E33M55	7895	EAAGMCGA_393.6	393.6	391.993	1.607
E33M62	6082	EAAGMCTT_297.5	297.5	295.889	1.611
E33M40	10163	EAAGMAGC_350	350	348.388	1.612
E35M55	9417	EACAMCGA_124.3	124.3	122.687	1.613
E35M62	20357	EACAMCTT_430.8	430.8	429.186	1.614
E35M62	5962	EACAMCTT_329.6	329.6	327.985	1.615
E36M32	9409	EACCMAAC_202	202	200.385	1.615
E32M48	5597	EAACMCAC_246.2	246.2	244.582	1.618
E39M37	6458	EAGAMACG_181	181	179.382	1.618
E32M49	7241	EAACMCAG_149.7	149.7	148.081	1.619
E38M49	8498	EACTMCAG_192.9	192.9	191.281	1.619
E40M35	8941	EAGCMACA_188	188	186.381	1.619
E35M55	15458	EACAMCGA_262.5	262.5	260.879	1.621
E40M32	6917	EAGCMAAC_173	173	171.379	1.621
E44M61	6210	EATCMCTG_432.1	432.1	430.478	1.622
E35M37	6287	EACAMACG_126	126	124.377	1.623
E35M60	5614	EACAMCTC_307.6	307.6	305.977	1.623
E45M40	20493	EATGMAGC_68	68	66.376	1.624
E32M60	20305	EAACMCTC_126.7	126.7	125.075	1.625
E35M51	6402	EACAMCCA_134.2	134.2	132.573	1.627
E39M62	20251	EAGAMCTT_358.7	358.7	357.073	1.627
E32M49	20054	EAACMCAG_125.4	125.4	123.772	1.628
E38M40	7920	EACTMAGC_175	175	173.369	1.631
E39M37	6459	EAGAMACG_179	179	177.367	1.633
E38M60	5903	EACTMCTC_377.7	377.7	376.053	1.647
E42M59	8478	EAGTMCTA_245.1	245.1	243.446	1.654
E35M40	7837	EACAMAGC_129	129	127.342	1.658
E38M49	9507	EACTMCAG_251.5	251.5	249.834	1.666
E39M49	9704	EAGAMCAG_116.5	116.5	114.834	1.666
E36M50	8611	EACCMCAT_144	144	142.331	1.669
E39M50	11564	EAGAMCAT_431.6	431.6	429.93	1.67
E38M47	12147	EACTMCAA_157.4	157.4	155.727	1.673
E39M41	5456	EAGAMAGG_144	144	142.327	1.673
E32M62	10128	EAACMCTT_327.7	327.7	326.026	1.674
E38M54	20622	EACTMCCT_276.1	276.1	274.425	1.675
E33M36	20189	EAAGMACC_98.5	98.5	96.82	1.68
E35M62	20366	EACAMCTT_188.5	188.5	186.82	1.68
E45M61	20538	EATGMCTG_404	404	402.318	1.682
E32M60	9493	EAACMCTC_424.6	424.6	422.915	1.685
E35M40	10798	EACAMAGC_150	150	148.315	1.685
E32M47	5580	EAACMCAA_343.6	343.6	341.914	1.686
E39M60	5619	EAGAMCTC_201	201	199.307	1.693
E39M36	20641	EAGAMACC_165	165	163.306	1.694
E40M33	7679	EAGCMAAG_196	196	194.303	1.697
E36M50	7395	EACCMCAT_136	136	134.299	1.701
E33M62	5864	EAAGMCTT_155.8	155.8	154.097	1.703
E33M41	20034	EAAGMAGG_320	320	318.294	1.706
E39M60	13429	EAGAMCTC_258	258	256.294	1.706
E35M62	11021	EACAMCTT_332.5	332.5	330.792	1.708
E35M49	7779	EACAMCAG_260.3	260.3	258.591	1.709
E39M51	8945	EAGAMCCA_170.7	170.7	168.988	1.712
E42M51	13159	EAGTMCCA_116.0	116	114.288	1.712
E39M62	10815	EAGAMCTT_122.9	122.9	121.18	1.72
E40M35	15810	EAGCMACA_107.1	107.1	105.38	1.72
E42M47	15772	EAGTMCAA_370	370	368.275	1.725
E41M38	7442	EAGGMACT_148	148	146.274	1.726
E35M48	7348	EACAMCAC_317.0	317	315.273	1.727
E35M48	14680	EACAMCAC_136.4	136.4	134.673	1.727
E36M38	20388	EACCMACT_157.2	157.2	155.472	1.728
E45M59	5631	EATGMCTA_146.2	146.2	144.469	1.731
E42M48	13008	EAGTMCAC_132	132	130.268	1.732
E42M54	8512	EAGTMCCT_236.2	236.2	234.465	1.735
E44M36	6923	EATCMACC_146	146	144.264	1.736
E40M32	8229	EAGCMAAC_312	312	310.263	1.737
E41M39	7202	EAGGMAGA_385	385	383.261	1.739
E35M49	7778	EACAMCAG_193.6	193.6	191.855	1.745
E38M41	7782	EACTMAGG_193	193	191.252	1.748
E35M60	9872	EACAMCTC_157.4	157.4	155.649	1.751
E45M49	20719	EATGMCAG_321.3	321.3	319.549	1.751
E41M39	6416	EAGGMAGA_209	209	207.248	1.752
E35M41	8081	EACAMAGG_67	67	65.246	1.754
E33M40	8891	EAAGMAGC_64	64	62.242	1.758
E33M55	9173	EAAGMCGA_387.6	387.6	385.842	1.758
E38M62	5815	EACTMCTT_304.9	304.9	303.14	1.76
E32M60	6218	EAACMCTC_238.4	238.4	236.64	1.76
E44M60	9570	EATCMCTC_155.2	155.2	153.436	1.764
E33M40	8942	EAAGMAGC_164	164	162.236	1.764
E32M37	7800	EAACMACG_153	153	151.235	1.765
E33M50	5923	EAAGMCAT_117.0	117	115.234	1.766
E38M47	6736	EACTMCAA_107.9	107.9	106.133	1.767
E38M62	20631	EACTMCTT_175	175	173.226	1.774
E40M38	14275	EAGCMACT_188.5	188.5	186.724	1.776
E35M60	20336	EACAMCTC_329.8	329.8	328.023	1.777
E38M41	7783	EACTMAGG_310	310	308.217	1.783
E32M49	7422	EAACMCAG_135.2	135.2	133.415	1.785
E45M59	5632	EATGMCTA_150.9	150.9	149.115	1.785
E42M48	8654	EAGTMCAC_128	128	126.213	1.787
E39M51	5393	EAGAMCCA_416.6	416.6	414.813	1.787
E40M32	11456	EAGCMAAC_172.3	172.3	170.508	1.792
E32M47	5644	EAACMCAA_109.6	109.6	107.804	1.796
E42M47	6036	EAGTMCAA_264.8	264.8	263.002	1.798
E33M36	7816	EAAGMACC_139	139	137.199	1.801
E38M62	5690	EACTMCTT_147.7	147.7	145.899	1.801
E41M45	8630	EAGGMATG_236	236	234.198	1.802
E39M50	6975	EAGAMCAT_259.9	259.9	258.094	1.806
E32M48	8174	EAACMCAC_110.8	110.8	108.994	1.806
E33M40	7564	EAAGMAGC_139	139	137.183	1.817
E45M54	20723	EATGMCCT_255.2	255.2	253.381	1.819
E42M62	7992	EAGTMCTT_151.9	151.9	150.081	1.819
E35M48	20318	EACAMCAC_177.9	177.9	176.079	1.821
E39M61	7441	EAGAMCTG_153.6	153.6	151.778	1.822
E35M62	20358	EACAMCTT_425.9	425.9	424.071	1.829
E33M41	8593	EAAGMAGG_255.9	255.9	254.067	1.833
E36M50	9630	EACCMCAT_116	116	114.166	1.834
E44M49	7478	EATCMCAG_356.0	356	354.166	1.834
E44M60	20715	EATCMCTC_125.2	125.2	123.363	1.837
E35M40	8317	EACAMAGC_151	151	149.156	1.844
E35M48	9925	EACAMCAC_155.2	155.2	153.348	1.852
E45M55	9008	EATGMCGA_253.2	253.2	251.346	1.854
E33M62	20226	EAAGMCTT_306	306	304.138	1.862
E33M37	20214	EAAGMACG_499.3	499.3	497.437	1.863
E38M60	20665	EACTMCTC_108	108	106.134	1.866
E35M62	20364	EACAMCTT_252.5	252.5	250.633	1.867
E35M41	5929	EACAMAGG_163	163	161.13	1.87
E32M47	5645	EAACMCAA_137.4	137.4	135.527	1.873
E42M62	9625	EAGTMCTT_124.1	124.1	122.225	1.875
E44M37	9641	EATCMACG_287	287	285.125	1.875
E38M50	5669	EACTMCAT_198.7	198.7	196.821	1.879
E44M36	20693	EATCMACC_197.2	197.2	195.319	1.881
E35M50	10784	EACAMCAT_113.6	113.6	111.718	1.882
E33M40	6610	EAAGMAGC_360	360	358.115	1.885
E41M32	20447	EAGGMAAC_158	158	156.115	1.885
E35M40	20311	EACAMAGC_160	160	158.114	1.886
E37M38	6097	EACGMACT_139	139	137.111	1.889
E39M49	15680	EAGAMCAG_311	311	309.102	1.898
E36M59	7113	EACCMCTA_105	105	103.101	1.899
E44M49	20701	EATCMCAG_188	188	186.101	1.899
E37M42	8151	EACGMAGT_270	270	268.095	1.905
E33M40	20196	EAAGMAGC_144	144	142.085	1.915
E35M36	20279	EACAMACC_151.6	151.6	149.685	1.915
E44M40	20694	EATCMAGC_126.8	126.8	124.876	1.924
E37M47	9818	EACGMCAA_162	162	160.075	1.925
E39M40	7552	EAGAMAGC_278	278	276.071	1.929
E38M51	6740	EACTMCCA_125.8	125.8	123.871	1.929
E39M51	15367	EAGAMCCA_186.7	186.7	184.771	1.929
E45M60	5674	EATGMCTC_96.7	96.7	94.767	1.933
E35M55	14306	EACAMCGA_126.6	126.6	124.661	1.939
E33M62	12442	EAAGMCTT_150	150	148.06	1.94
E38M51	11902	EACTMCCA_104.8	104.8	102.858	1.942
E32M59	15204	EAACMCTA_133.3	133.3	131.358	1.942
E38M48	12579	EACTMCAC_111.4	111.4	109.455	1.945
E32M59	9335	EAACMCTA_502.6	502.6	500.653	1.947
E45M59	7919	EATGMCTA_208.5	208.5	206.551	1.949
E32M62	20163	EAACMCTT_133	133	131.049	1.951
E41M38	20676	EAGGMACT_362	362	360.049	1.951
E45M60	14603	EATGMCTC_540	540	538.048	1.952
E45M50	20517	EATGMCAT_134	134	132.047	1.953
E39M51	9138	EAGAMCCA_162.1	162.1	160.144	1.956
E32M41	12647	EAACMAGG_367	367	365.043	1.957
E45M59	9501	EATGMCTA_191.4	191.4	189.441	1.959
E32M41	13395	EAACMAGG_274	274	272.036	1.964
E33M36	9241	EAAGMACC_140	140	138.033	1.967
E39M62	6400	EAGAMCTT_161.2	161.2	159.227	1.973
E32M51	5599	EAACMCCA_136.8	136.8	134.827	1.973
E38M41	7799	EACTMAGG_148	148	146.027	1.973
E35M54	5608	EACAMCCT_113.7	113.7	111.721	1.979
E32M59	20237	EAACMCTA_441.8	441.8	439.813	1.987
E35M54	7236	EACAMCCT_109.4	109.4	107.408	1.992
E39M51	7427	EAGAMCCA_145.1	145.1	143.106	1.994
E39M60	14637	EAGAMCTC_68	68	66.001	1.999
E33M62	7824	EAAGMCTT_425.3	425.3	423.3	2
E32M61	10539	EAACMCTG_206.3	206.3	204.297	2.003
E38M48	10315	EACTMCAC_153.3	153.3	151.289	2.011
E38M40	7201	EACTMAGC_160	160	157.988	2.012
E35M40	9526	EACAMAGC_197	197	194.98	2.02
E39M61	10103	EAGAMCTG_133.1	133.1	131.078	2.022
E37M39	8686	EACGMAGA_156	156	153.974	2.026
E32M60	12541	EAACMCTC_69.5	69.5	67.46	2.04
E32M61	8997	EAACMCTG_112.7	112.7	110.659	2.041
E40M38	15781	EAGCMACT_197.8	197.8	195.751	2.049
E32M55	10761	EAACMCGA_126.6	126.6	124.55	2.05
E35M36	6595	EACAMACC_136.1	136.1	134.049	2.051
E38M47	11527	EACTMCAA_106.4	106.4	104.349	2.051
E31M37	20073	EAAAMACG_129.3	129.3	127.245	2.055
E32M51	8551	EAACMCCA_141.0	141	138.941	2.059
E45M40	20495	EATGMAGC_410	410	407.94	2.06
E41M59	7540	EAGGMCTA_138	138	135.935	2.065
E44M40	20695	EATCMAGC_328.9	328.9	326.831	2.069
E35M61	7010	EACAMCTG_69.5	69.5	67.428	2.072
E41M42	7772	EAGGMAGT_358	358	355.927	2.073
E39M62	8633	EAGAMCTT_130.0	130	127.926	2.074
E39M60	6661	EAGAMCTC_245	245	242.919	2.081
E45M61	20549	EATGMCTG_310	310	307.915	2.085
E32M49	14700	EAACMCAG_123.9	123.9	121.814	2.086
E35M54	13213	EACAMCCT_116.6	116.6	114.51	2.09
E35M37	13594	EACAMACG_146	146	143.907	2.093
E32M50	20048	EAACMCAT_270.2	270.2	268.102	2.098
E38M49	7860	EACTMCAG_365.4	365.4	363.3	2.1
E44M55	9132	EATCMCGA_115.9	115.9	113.794	2.106
E33M61	8252	EAAGMCTG_117.8	117.8	115.692	2.108
E41M38	7804	EAGGMACT_162	162	159.891	2.109
E32M59	15794	EAACMCTA_107	107	104.889	2.111
E33M36	7020	EAAGMACC_307	307	304.888	2.112
E33M59	13609	EAAGMCTA_313.5	313.5	311.387	2.113
E40M44	7193	EAGCMATC_123	123	120.886	2.114
E38M59	7144	EACTMCTA_113.6	113.6	111.485	2.115
E45M61	20566	EATGMCTG_118	118	115.883	2.117
E32M47	7932	EAACMCAA_273.6	273.6	271.48	2.12
E33M59	20589	EAAGMCTA_361	361	358.876	2.124
E35M47	11545	EACAMCAA_62.8	62.8	60.671	2.129
E38M54	7393	EACTMCCT_108.7	108.7	106.571	2.129
E35M62	5668	EACAMCTT_166.4	166.4	164.27	2.13
E40M39	9484	EAGCMAGA_133	133	130.869	2.131
E39M60	6527	EAGAMCTC_130	130	127.862	2.138
E33M48	13430	EAAGMCAC_135.7	135.7	133.557	2.143
E41M59	6943	EAGGMCTA_165	165	162.855	2.145
E38M59	12520	EACTMCTA_188.9	188.9	186.754	2.146
E33M48	20061	EAAGMCAC_145.0	145	142.846	2.154
E45M60	10738	EATGMCTC_186	186	183.842	2.158
E32M41	6750	EAACMAGG_107	107	104.841	2.159
E37M59	7896	EACGMCTA_318	318	315.839	2.161
E41M38	5628	EAGGMACT_247	247	244.839	2.161
E39M41	8595	EAGAMAGG_232	232	229.836	2.164
E36M42	6356	EACCMAGT_133	133	130.835	2.165
E41M38	8055	EAGGMACT_232	232	229.835	2.165
E38M36	8084	EACTMACC_172	172	169.829	2.171
E42M51	6118	EAGTMCCA_111.9	111.9	109.726	2.174
E40M32	6469	EAGCMAAC_191	191	188.824	2.176
E44M49	6944	EATCMCAG_65.7	65.7	63.518	2.182
E35M48	15516	EACAMCAC_130.3	130.3	128.113	2.187
E38M62	6933	EACTMCTT_301.9	301.9	299.709	2.191
E35M36	5399	EACAMACC_148.0	148	145.809	2.191
E38M59	5697	EACTMCTA_124.3	124.3	122.106	2.194
E35M62	20360	EACAMCTT_314.9	314.9	312.703	2.197
E45M40	20477	EATGMAGC_298	298	295.803	2.197
E31M37	12004	EAAAMACG_144.2	144.2	142.001	2.199
E35M37	14576	EACAMACG_72	72	69.799	2.201
E42M62	6366	EAGTMCTT_113.9	113.9	111.691	2.209
E45M40	20492	EATGMAGC_127	127	124.784	2.216
E38M60	14829	EACTMCTC_357.4	357.4	355.178	2.222
E32M54	5639	EAACMCCT_270.3	270.3	268.076	2.224
E36M44	6540	EACCMATC_109	109	106.775	2.225
E45M61	20565	EATGMCTG_136	136	133.775	2.225
E32M54	6140	EAACMCCT_116.9	116.9	114.675	2.225
E41M38	6957	EAGGMACT_255	255	252.773	2.227
E42M36	6618	EAGTMACC_151	151	148.773	2.227
E36M38	20389	EACCMACT_126.5	126.5	124.265	2.235
E39M40	9494	EAGAMAGC_332	332	329.764	2.236
E44M60	6934	EATCMCTC_214.8	214.8	212.563	2.237
E39M54	8284	EAGAMCCT_117.4	117.4	115.159	2.241
E37M47	5432	EACGMCAA_135	135	132.758	2.242
E32M62	20144	EAACMCTT_495	495	492.757	2.243
E44M47	7143	EATCMCAA_120.6	120.6	118.356	2.244
E36M62	9616	EACCMCTT_101	101	98.755	2.245
E44M49	5620	EATCMCAG_133.6	133.6	131.347	2.253
E40M44	6986	EAGCMATC_127	127	124.737	2.263
E42M40	6662	EAGTMAGC_129	129	126.737	2.263
E33M48	20058	EAAGMCAC_116.0	116	113.735	2.265
E37M59	7588	EACGMCTA_282	282	279.729	2.271
E35M60	5626	EACAMCTC_305.4	305.4	303.128	2.272
E41M59	9698	EAGGMCTA_147	147	144.727	2.273
E33M36	8761	EAAGMACC_95	95	92.723	2.277
E35M36	11844	EACAMACC_190.0	190	187.72	2.28
E37M32	5807	EACGMAAC_66	66	63.717	2.283
E40M39	13058	EAGCMAGA_154.9	154.9	152.616	2.284
E33M62	13944	EAAGMCTT_457	457	454.701	2.299
E37M59	8122	EACGMCTA_203	203	200.698	2.302
E33M59	20598	EAAGMCTA_152	152	149.694	2.306
E44M50	7604	EATCMCAT_151.6	151.6	149.291	2.309
E41M35	5585	EAGGMACA_251	251	248.678	2.322
E44M49	8940	EATCMCAG_303.0	303	300.676	2.324
E35M51	14791	EACAMCCA_109.8	109.8	107.474	2.326
E41M33	5652	EAGGMAAG_189	189	186.673	2.327
E36M42	8299	EACCMAGT_169	169	166.67	2.33
E39M50	5688	EAGAMCAT_110.4	110.4	108.07	2.33
E33M40	7527	EAAGMAGC_305	305	302.668	2.332
E33M37	5543	EAAGMACG_100	100	97.662	2.338
E39M54	15826	EAGAMCCT_110.2	110.2	107.86	2.34
E41M39	20680	EAGGMAGA_125	125	122.66	2.34
E42M54	8708	EAGTMCCT_100.5	100.5	98.16	2.34
E39M49	20015	EAGAMCAG_90.6	90.6	88.257	2.343
E31M37	6061	EAAAMACG_101.1	101.1	98.756	2.344
E33M60	9080	EAAGMCTC_119.2	119.2	116.845	2.355
E44M49	7476	EATCMCAG_108.5	108.5	106.143	2.357
E35M41	6403	EACAMAGG_95	95	92.636	2.364
E39M51	5703	EAGAMCCA_214.9	214.9	212.532	2.368
E39M54	13579	EAGAMCCT_106.3	106.3	103.931	2.369
E32M51	5403	EAACMCCA_127.1	127.1	124.726	2.374
E39M41	8303	EAGAMAGG_262	262	259.623	2.377
E36M38	20393	EACCMACT_159.7	159.7	157.32	2.38
E38M60	20433	EACTMCTC_94.2	94.2	91.816	2.384
E32M60	12123	EAACMCTC_304	304	301.614	2.386
E38M54	8163	EACTMCCT_96.2	96.2	93.81	2.39
E35M61	20350	EACAMCTG_150.9	150.9	148.509	2.391
E41M32	20455	EAGGMAAC_122	122	119.606	2.394
E35M51	8894	EACAMCCA_101.3	101.3	98.9	2.4
E32M49	14215	EAACMCAG_130.1	130.1	127.693	2.407
E39M61	8466	EAGAMCTG_363.8	363.8	361.385	2.415
E32M54	8040	EAACMCCT_144.2	144.2	141.784	2.416
E33M61	20584	EAAGMCTG_126	126	123.573	2.427
E33M41	20152	EAAGMAGG_96.1	96.1	93.67	2.43
E39M62	6448	EAGAMCTT_479.1	479.1	476.67	2.43
E32M41	15849	EAACMAGG_135	135	132.567	2.433
E39M36	20642	EAGAMACC_109	109	106.566	2.434
E44M40	5518	EATCMAGC_111	111	108.563	2.437
E44M40	20696	EATCMAGC_111	111	108.563	2.437
E38M62	6977	EACTMCTT_112.8	112.8	110.361	2.439
E41M32	20470	EAGGMAAC_366	366	363.561	2.439
E45M40	20478	EATGMAGC_295	295	292.556	2.444
E36M35	9059	EACCMACA_129	129	126.546	2.454
E37M59	7843	EACGMCTA_169	169	166.543	2.457
E36M33	20420	EACCMAAG_262	262	259.542	2.458
E33M50	10164	EAAGMCAT_110.7	110.7	108.236	2.464
E33M60	9487	EAAGMCTC_69.4	69.4	66.933	2.467
E38M54	9495	EACTMCCT_90.3	90.3	87.83	2.47
E33M55	7182	EAAGMCGA_326.6	326.6	324.119	2.481
E39M61	15408	EAGAMCTG_139.2	139.2	136.718	2.482
E42M48	5698	EAGTMCAC_194	194	191.516	2.484
E45M61	20544	EATGMCTG_354	354	351.515	2.485
E40M38	14141	EAGCMACT_90.2	90.2	87.712	2.488
E40M38	8873	EAGCMACT_134	134	131.508	2.492
E35M50	9385	EACAMCAT_109.2	109.2	106.708	2.492
E32M47	6734	EAACMCAA_89.3	89.3	86.807	2.493
E33M37	13441	EAAGMACG_95	95	92.507	2.493
E42M48	9508	EAGTMCAC_111	111	108.505	2.495
E42M36	6922	EAGTMACC_141	141	138.504	2.496
E41M32	20435	EAGGMAAC_267	267	264.502	2.498
E32M49	8527	EAACMCAG_107.2	107.2	104.702	2.498
E32M48	20087	EAACMCAC_98.4	98.4	95.9	2.5
E41M32	20453	EAGGMAAC_127	127	124.5	2.5
E32M62	20145	EAACMCTT_435	435	432.499	2.501
E36M47	20610	EACCMCAA_67.6	67.6	65.099	2.501
E41M42	5738	EAGGMAGT_227	227	224.497	2.503
E32M62	9002	EAACMCTT_225.7	225.7	223.196	2.504
E35M37	9348	EACAMACG_110	110	107.495	2.505
E38M54	15369	EACTMCCT_373.3	373.3	370.794	2.506
E45M61	20569	EATGMCTG_103	103	100.49	2.51
E33M36	5713	EAAGMACC_210	210	207.487	2.513
E36M38	5670	EACCMACT_96	96	93.486	2.514
E35M54	5613	EACAMCCT_89.9	89.9	87.385	2.515
E33M37	8401	EAAGMACG_356.9	356.9	354.382	2.518
E36M38	20387	EACCMACT_209.5	209.5	206.982	2.518
E35M61	11023	EACAMCTG_129.8	129.8	127.277	2.523
E40M39	13374	EAGCMAGA_401.5	401.5	398.976	2.524
E44M61	8864	EATCMCTG_102.4	102.4	99.874	2.526
E41M45	9252	EAGGMATG_159	159	156.469	2.531
E35M49	7439	EACAMCAG_102.4	102.4	99.848	2.552
E37M38	8318	EACGMACT_122	122	119.448	2.552
E36M35	9060	EACCMACA_128	128	125.447	2.553
E36M33	20417	EACCMAAG_92	92	89.442	2.558
E39M48	5736	EAGAMCAC_115.7	115.7	113.142	2.558
E35M36	5828	EACAMACC_88.0	88	85.432	2.568
E32M50	20053	EAACMCAT_122.0	122	119.43	2.57
E40M35	9606	EAGCMACA_217	217	214.42	2.58
E40M39	15624	EAGCMAGA_277.4	277.4	274.812	2.588
E38M59	20627	EACTMCTA_103.9	103.9	101.307	2.593
E33M40	15805	EAAGMAGC_113	113	110.406	2.594
E45M61	20548	EATGMCTG_311	311	308.404	2.596
E33M48	8076	EAAGMCAC_93.8	93.8	91.19	2.61
E32M61	20131	EAACMCTG_106.2	106.2	103.586	2.614
E33M60	12846	EAAGMCTC_99.4	99.4	96.786	2.614
E35M37	8868	EACAMACG_157	157	154.384	2.616
E39M51	15804	EAGAMCCA_94.6	94.6	91.975	2.625
E42M51	8607	EAGTMCCA_91.9	91.9	89.271	2.629
E32M60	8015	EAACMCTC_374.6	374.6	371.962	2.638
E32M47	14366	EAACMCAA_291.6	291.6	288.959	2.641
E33M62	7629	EAAGMCTT_144.9	144.9	142.252	2.648
E32M41	20082	EAACMAGG_106.5	106.5	103.848	2.652
E39M40	8381	EAGAMAGC_262	262	259.343	2.657
E32M62	6286	EAACMCTT_162.5	162.5	159.838	2.662
E32M54	20103	EAACMCCT_93.0	93	90.33	2.67
E35M41	8347	EACAMAGG_138	138	135.329	2.671
E36M33	20416	EACCMAAG_126	126	123.326	2.674
E36M33	7397	EACCMAAG_91	91	88.317	2.683
E39M62	10997	EAGAMCTT_113.7	113.7	111.013	2.687
E40M42	6145	EAGCMAGT_197.4	197.4	194.706	2.694
E36M42	20395	EACCMAGT_133	133	130.305	2.695
E32M62	5746	EAACMCTT_130.9	130.9	128.194	2.706
E35M41	20668	EACAMAGG_103	103	100.29	2.71
E45M61	20532	EATGMCTG_457	457	454.286	2.714
E32M41	6941	EAACMAGG_203	203	200.284	2.716
E45M40	20500	EATGMAGC_152.5	152.5	149.779	2.721
E37M42	6050	EACGMAGT_316	316	313.265	2.735
E36M62	8759	EACCMCTT_94	94	91.262	2.738
E33M40	7407	EAAGMAGC_163	163	160.25	2.75
E35M55	13644	EACAMCGA_87.7	87.7	84.947	2.753
E36M42	8875	EACCMAGT_129	129	126.232	2.768
E39M36	7417	EAGAMACC_97	97	94.232	2.768
E41M59	20682	EAGGMCTA_275	275	272.231	2.769
E32M62	20725	EAACMCTT_107.5	107.5	104.73	2.77
E44M36	8739	EATCMACC_132	132	129.225	2.775
E33M60	20298	EAAGMCTC_74.5	74.5	71.724	2.776
E38M54	9551	EACTMCCT_94.9	94.9	92.123	2.777
E44M36	8312	EATCMACC_97	97	94.212	2.788
E39M41	7795	EAGAMAGG_152	152	149.207	2.793
E39M62	20250	EAGAMCTT_392.9	392.9	390.106	2.794
E35M61	7485	EACAMCTG_92.9	92.9	90.1	2.8
E39M50	6976	EAGAMCAT_269.3	269.3	266.497	2.803
E45M50	20529	EATGMCAT_90	90	87.197	2.803
E35M48	6969	EACAMCAC_71.5	71.5	68.693	2.807
E45M50	20530	EATGMCAT_86	86	83.189	2.811
E42M59	7509	EAGTMCTA_113.5	113.5	110.68	2.82
E45M55	11397	EATGMCGA_93.7	93.7	90.875	2.825
E39M61	7559	EAGAMCTG_292.1	292.1	289.268	2.832
E44M37	5781	EATCMACG_99	99	96.157	2.843
E33M37	12671	EAAGMACG_88	88	85.153	2.847
E39M50	7278	EAGAMCAT_91.7	91.7	88.848	2.852
E33M62	20230	EAAGMCTT_463	463	460.146	2.854
E35M62	11514	EACAMCTT_505.7	505.7	502.841	2.859
E39M54	9239	EAGAMCCT_100.8	100.8	97.941	2.859
E32M62	20167	EAACMCTT_112.7	112.7	109.841	2.859
E36M62	5920	EACCMCTT_107	107	104.134	2.866
E39M60	7752	EAGAMCTC_454	454	451.133	2.867
E41M32	20461	EAGGMAAC_102	102	99.132	2.868
E39M54	20658	EAGAMCCT_135.8	135.8	132.923	2.877
E36M62	8423	EACCMCTT_157	157	154.122	2.878
E37M44	5793	EACGMATC_262	262	259.121	2.879
E42M48	10064	EAGTMCAC_123	123	120.098	2.902
E39M60	8992	EAGAMCTC_103	103	100.093	2.907
E44M49	6302	EATCMCAG_299.7	299.7	296.792	2.908
E45M36	5504	EATGMACC_303	303	300.091	2.909
E37M32	8743	EACGMAAC_97	97	94.086	2.914
E37M47	13925	EACGMCAA_123	123	120.08	2.92
E39M48	13132	EAGAMCAC_289.9	289.9	286.967	2.933
E32M55	9786	EAACMCGA_119.6	119.6	116.666	2.934
E35M61	12747	EACAMCTG_255.9	255.9	252.963	2.937
E33M61	20581	EAAGMCTG_429	429	426.061	2.939
E35M41	5741	EACAMAGG_151	151	148.058	2.942
E35M61	14158	EACAMCTG_257.8	257.8	254.855	2.945
E36M50	8801	EACCMCAT_131	131	128.049	2.951
E45M59	5637	EATGMCTA_320.1	320.1	317.148	2.952
E33M37	6811	EAAGMACG_103	103	100.047	2.953
E33M37	20202	EAAGMACG_92	92	89.046	2.954
E40M44	6792	EAGCMATC_253	253	250.046	2.954
E33M48	20057	EAAGMCAC_88.0	88	85.045	2.955
E39M61	9279	EAGAMCTG_453.1	453.1	450.141	2.959
E39M62	11472	EAGAMCTT_328.0	328	325.023	2.977
E36M50	7259	EACCMCAT_85	85	82.019	2.981
E40M35	20675	EAGCMACA_306	306	303.014	2.986
E41M39	20678	EAGGMAGA_360	360	357.008	2.992
E39M62	20674	EAGAMCTT_114.5	114.5	111.505	2.995
E40M32	5575	EAGCMAAC_130	130	127.005	2.995
E44M40	8390	EATCMAGC_123	123	120.003	2.997
E32M37	9513	EAACMACG_72	72	69.002	2.998
E45M60	15333	EATGMCTC_85	85	81.999	3.001
E37M42	11079	EACGMAGT_105	105	101.988	3.012
E38M54	7445	EACTMCCT_247.4	247.4	244.38	3.02
E37M44	11440	EACGMATC_360	360	356.978	3.022
E39M40	9428	EAGAMAGC_336	336	332.973	3.027
E40M32	7170	EAGCMAAC_418	418	414.957	3.043
E40M35	7689	EAGCMACA_138	138	134.927	3.073
E40M38	6927	EAGCMACT_163	163	159.922	3.078
E33M62	20231	EAAGMCTT_471	471	467.916	3.084
E37M59	8977	EACGMCTA_278	278	274.913	3.087
E36M44	5702	EACCMATC_94	94	90.91	3.09
E40M35	14113	EAGCMACA_102.4	102.4	99.31	3.09
E45M55	8979	EATGMCGA_107.7	107.7	104.609	3.091
E33M55	10769	EAAGMCGA_337.6	337.6	334.507	3.093
E38M48	12397	EACTMCAC_83.4	83.4	80.306	3.094
E40M35	7096	EAGCMACA_124	124	120.903	3.097
E37M39	7542	EACGMAGA_152	152	148.899	3.101
E37M47	9582	EACGMCAA_88	88	84.887	3.113
E39M54	8260	EAGAMCCT_74.7	74.7	71.585	3.115
E33M36	20170	EAAGMACC_467	467	463.882	3.118
E41M59	7318	EAGGMCTA_104	104	100.831	3.169
E41M45	6394	EAGGMATG_136	136	132.827	3.173
E35M37	5453	EACAMACG_90	90	86.825	3.175
E35M49	20323	EACAMCAG_329.9	329.9	326.72	3.18
E44M36	7806	EATCMACC_72	72	68.799	3.201
E35M54	13615	EACAMCCT_76.4	76.4	73.197	3.203
E33M36	6936	EAAGMACC_86	86	82.796	3.204
E39M37	8616	EAGAMACG_121	121	117.793	3.207
E41M32	20456	EAGGMAAC_111	111	107.79	3.21
E38M51	6536	EACTMCCA_75.6	75.6	72.389	3.211
E35M50	6387	EACAMCAT_103.9	103.9	100.687	3.213
E36M38	7426	EACCMACT_87	87	83.785	3.215
E38M36	9562	EACTMACC_111	111	107.766	3.234
E32M47	6735	EAACMCAA_254.3	254.3	251.063	3.237
E36M33	9029	EACCMAAG_84	84	80.749	3.251
E36M47	8613	EACCMCAA_73	73	69.725	3.275
E44M37	9231	EATCMACG_86	86	82.71	3.29
E33M41	8619	EAAGMAGG_408.8	408.8	405.499	3.301
E32M59	7544	EAACMCTA_438.1	438.1	434.797	3.303
E45M50	20520	EATGMCAT_83	83	79.688	3.312
E33M62	20229	EAAGMCTT_304	304	300.674	3.326
E40M35	12631	EAGCMACA_324.9	324.9	321.572	3.328
E39M62	10056	EAGAMCTT_88.1	88.1	84.744	3.356
E41M32	20458	EAGGMAAC_109	109	105.635	3.365
E44M55	8813	EATCMCGA_85.4	85.4	82.026	3.374
E33M59	20597	EAAGMCTA_83	83	79.615	3.385
E39M50	11214	EAGAMCAT_444.3	444.3	440.909	3.391
E35M41	20669	EACAMAGG_94	94	90.575	3.425
E40M32	13503	EAGCMAAC_309.9	309.9	306.451	3.449
E44M36	5660	EATCMACC_121	121	117.543	3.457
E36M62	20614	EACCMCTT_155.5	155.5	152.039	3.461
E40M32	6285	EAGCMAAC_360	360	356.535	3.465
E40M33	8378	EAGCMAAG_127	127	123.521	3.479
E35M62	20376	EACAMCTT_74.8	74.8	71.301	3.499
E37M42	6412	EACGMAGT_106	106	102.484	3.516
E40M39	6918	EAGCMAGA_308	308	304.48	3.52
E36M42	7094	EACCMAGT_77	77	73.476	3.524
E39M49	7243	EAGAMCAG_77.0	77	73.476	3.524
E41M59	9109	EAGGMCTA_97	97	93.455	3.545
E33M36	12702	EAAGMACC_78.5	78.5	74.924	3.576
E41M39	6131	EAGGMAGA_90	90	86.419	3.581
E40M38	5657	EAGCMACT_95	95	91.41	3.59
E36M62	7573	EACCMCTT_327	327	323.354	3.646
E32M62	20155	EAACMCTT_191.9	191.9	188.252	3.648
E35M50	11163	EACAMCAT_445	445	441.352	3.648
E33M40	6105	EAAGMAGC_75	75	71.342	3.658
E40M39	6914	EAGCMAGA_88	88	84.327	3.673
E41M32	20459	EAGGMAAC_81	81	77.282	3.718
E35M37	14217	EACAMACG_85	85	81.235	3.765
E35M50	8296	EACAMCAT_76.5	76.5	72.73	3.77
E33M60	20297	EAAGMCTC_77.3	77.3	73.524	3.776
E37M42	9988	EACGMAGT_315	315	311.203	3.797
E38M51	8647	EACTMCCA_82.9	82.9	79.085	3.815
E32M48	14784	EAACMCAC_118.3	118.3	114.476	3.824
E40M35	5716	EAGCMACA_120	120	116.133	3.867
E37M38	10706	EACGMACT_355	355	351.086	3.914
E41M59	20681	EAGGMCTA_82	82	78.083	3.917
E38M50	5787	EACTMCAT_79.1	79.1	75.179	3.921
E36M35	9538	EACCMACA_78	78	74.068	3.932
E35M50	8295	EACAMCAT_75.4	75.4	71.467	3.933
E33M41	20201	EAAGMAGG_76	76	72.035	3.965
E37M47	8002	EACGMCAA_117	117	113.011	3.989
E32M37	7562	EAACMACG_82	82	77.999	4.001
E33M59	9783	EAAGMCTA_416.1	416.1	412.089	4.011
E45M60	7463	EATGMCTC_208.7	208.7	204.658	4.042
E44M50	9379	EATCMCAT_83.6	83.6	79.526	4.074
E36M50	9382	EACCMCAT_76	76	71.92	4.08
E40M35	11568	EAGCMACA_321.9	321.9	317.819	4.081
E35M61	14734	EACAMCTG_80.2	80.2	76.101	4.099
E32M37	8999	EAACMACG_270	270	265.829	4.171
E39M40	6313	EAGAMAGC_111	111	106.801	4.199
E37M59	9653	EACGMCTA_127	127	122.796	4.204
E40M39	10058	EAGCMAGA_76.7	76.7	72.409	4.291
E42M59	9376	EAGTMCTA_81.2	81.2	76.887	4.313
E40M35	15797	EAGCMACA_272.4	272.4	267.952	4.448
E42M62	7428	EAGTMCTT_79.6	79.6	75.112	4.488
E32M48	14420	EAACMCAC_80.3	80.3	75.803	4.497
E42M51	9422	EAGTMCCA_405.1	405.1	400.553	4.547
E39M51	10096	EAGAMCCA_81.1	81.1	76.493	4.607
E44M60	7684	EATCMCTC_104.2	104.2	99.539	4.661
E36M38	20394	EACCMACT_81.5	81.5	76.821	4.679
E36M47	9184	EACCMCAA_430	430	424.989	5.011
E40M35	10086	EAGCMACA_226.5	226.5	221.369	5.131
E39M37	7797	EAGAMACG_78	78	72.345	5.655
E36M62	6262	EACCMCTT_388	388	382.344	5.656
E37M47	7038	EACGMCAA_81	81	75.21	5.79
E40M33	8949	EAGCMAAG_84	84	77.766	6.234
E33M41	15874	EAAGMAGG_448.9	448.9	442.585	6.315
E32M37	7486	EAACMACG_326	326	319.4	6.6
E44M40	5486	EATCMAGC_481	481	473.829	7.171
E39M61	14913	EAGAMCTG_455.0	455	444.13	10.87
E32M41	8142	EAACMAGG_540	540	519.787	20.213
E33M40	7033	EAAGMAGC_520	520	497.174	22.826
E32M60	5767	EAACMCTC_599.4	599.4	564.759	34.641
E39M60	10945	EAGAMCTC_580	580	535.893	44.107
E36M38	7537	EACCMACT_600	600	548.349	51.651
E39M41	5471	EAGAMAGG_595	595	539.521	55.479
E37M39	7577	EACGMAGA_620	620	550.109	69.891
