# Supplementary material for: A hybrid BAC physical map of potato: a framework for sequencing a heterozygous genome
Source: BMC Genomics. 2011 Dec 5;12:594. doi: 10.1186/1471-2164-12-594 (PMC3261212; doi:10.1186/1471-2164-12-594)
Supplement: Additional file 3 — List of AFLP anchor points. A list of AFLP marker anchor locations in BACs of the AFLP physical map. [file 1471-2164-12-594-S3.XLS]

## Sheet: SEEDINFO
List of BAC anchor points in the potato AFLP physical map
BAC	Marker_ID	Haplotype in genotype RH	Chromosome	Bins	Contig in AFLP physical map	Contig in WGP physical map
RH002B04	3893	{0}	RH07	B068-B069	4448	839
RH063K23	3893	{0}	RH07	B068-B069	4448	839
RH070A12	3893	{0}	RH07	B068-B069	4448	839
RH137L08	3893	{0}	RH07	B068-B069	4448	839
RH172P05	3893	{0}	RH07	B068-B069	4448
RH012A18	5393	{0}	RH01	B011-B013	1075	0
RH061A10	5393	{0}	RH01	B011-B013	1075	1425
RH077L21	5393	{0}	RH01	B011-B013	1075
RH087G14	5393	{0}	RH01	B011-B013	1075	1425
RH092F12	5393	{0}	RH01	B011-B013	1075	1425
RH106N16	5393	{0}	RH01	B011-B013	1075
RH152P15	5393	{0}	RH01	B011-B013	1075	1425
RH156M09	5393	{0}	RH01	B011-B013	1075	1425
RH016H03	5399	{1}	RH01	B008-B009	773	1062
RH053G11	5399	{1}	RH01	B008-B009	773	1062
RH083L01	5399	{1}	RH01	B008-B009	773	1062
RH088A06	5399	{1}	RH01	B008-B009	773	1062
RH196E11	5399	{1}	RH01	B008-B009	773
RH198B12	5399	{1}	RH01	B008-B009	773
RH053G20	5403	{0}	RH01	B009	466	875
RH062L15	5403	{0}	RH01	B009	466	875
RH135E09	5403	{0}	RH01	B009	466	875
RH190A06	5403	{0}	RH01	B009	466
RH046J15	5427	{1}	RH01	B010	1409	977
RH064C11	5427	{1}	RH01	B010	1409	977
RH066O04	5427	{1}	RH01	B010	1409	977
RH074B06	5427	{1}	RH01	B010	1409	0
RH078E17	5427	{1}	RH01	B010	1409
RH157K19	5427	{1}	RH01	B010	1409	977
RH057F08	5432	{0}	RH01	B010	943	2131
RH097L03	5432	{0}	RH01	B010	943
RH099J14	5432	{0}	RH01	B010	943
RH103F18	5432	{0}	RH01	B010	943
RH057F08	5439	{0}	RH01	B010	943	2131
RH097L03	5439	{0}	RH01	B010	943
RH099J14	5439	{0}	RH01	B010	943
RH103F18	5439	{0}	RH01	B010	943
RH006K16	5453	{0}	RH01	B011-B013	542
RH074J16	5453	{0}	RH01	B011-B013	542
RH098J12	5453	{0}	RH01	B011-B013	542
RH142K23	5453	{0}	RH01	B011-B013	542	1995
RH061K05	5456	{0}	RH01	B011-B013	1224	707
RH100F07	5456	{0}	RH01	B011-B013	1224	707
RH146L21	5456	{0}	RH01	B011-B013	1224	0
RH161A01	5456	{0}	RH01	B011-B013	1224	707
RH175K12	5456	{0}	RH01	B011-B013	1224
RH195I04	5456	{0}	RH01	B011-B013	1224
RH006D04	5459	{1}	RH01	B011-B013	102
RH022N16	5459	{1}	RH01	B011-B013	102
RH077J06	5459	{1}	RH01	B011-B013	102
RH093M18	5459	{1}	RH01	B011-B013	102	1021
RH020I01	5462	{0}	RH01	B011-B013	132	212
RH025C16	5462	{0}	RH01	B011-B013	132
RH038N18	5462	{0}	RH01	B011-B013	132	212
RH041A06	5462	{0}	RH01	B011-B013	132	212
RH044O04	5462	{0}	RH01	B011-B013	132	212
RH081A07	5462	{0}	RH01	B011-B013	132	212
RH144M13	5462	{0}	RH01	B011-B013	132
RH006K21	5465	{0}	RH01	B011-B013	772	1530
RH086L02	5465	{0}	RH01	B011-B013	772	1530
RH015N13	5471	{0}	RH01	B011-B013	586	2223
RH029J20	5471	{0}	RH01	B011-B013	586
RH121E16	5471	{0}	RH01	B011-B013	586	2223
RH189M08	5471	{0}	RH01	B011-B013	586
RH201H10	5471	{0}	RH01	B011-B013	586
RH024N21	5486	{0}	RH01	B011-B013	2541
RH024P06	5486	{0}	RH01	B011-B013	1873
RH060I17	5486	{0}	RH01	B011-B013	1873	1353
RH068K05	5486	{0}	RH01	B011-B013	1873	1353
RH040G18	5490	{1}	RH01	B011-B014	56	322
RH055C20	5490	{1}	RH01	B011-B014	56	322
RH071J22	5490	{1}	RH01	B011-B014	56
RH085K18	5490	{1}	RH01	B011-B014	56	322
RH097O05	5490	{1}	RH01	B011-B014	56
RH002F12	5500	{1}	RH01	B011-B014	2007
RH003M11	5500	{1}	RH01	B011-B014	2007	962
RH057O13	5500	{1}	RH01	B011-B014	2007	962
RH059K09	5500	{1}	RH01	B011-B014	2007	962
RH156D09	5500	{1}	RH01	B011-B014	2007	962
RH164J18	5500	{1}	RH01	B011-B014	2007	962
RH016P12	5504	{1}	RH01	B011-B017	1839	1687
RH059H18	5504	{1}	RH01	B011-B017	1839	1687
RH124G05	5504	{1}	RH01	B011-B017	1839	1687
RH145E01	5504	{1}	RH01	B011-B017	1839
RH197A08	5504	{1}	RH01	B011-B017	1839
RH068N18	5509	{0}	RH01	B011-B014	621	1504
RH087G21	5509	{0}	RH01	B011-B014	621	1504
RH133C02	5509	{0}	RH01	B011-B014	621	1504
RH184F20	5509	{0}	RH01	B011-B014	621
RH002C16	5518	{0}	RH01	B009-B012	839	1087
RH071L05	5518	{0}	RH01	B009-B012	839
RH075J15	5518	{0}	RH01	B009-B012	839
RH089F15	5518	{0}	RH01	B009-B012	839	1087
RH138J20	5518	{0}	RH01	B009-B012	839	1087
RH188J13	5518	{0}	RH01	B009-B012	839
RH190J06	5518	{0}	RH01	B009-B012	839
RH018L07	5527	{0}	RH01	B012-B013	536	448
RH035O07	5527	{0}	RH01	B012-B013	536	448
RH100E11	5527	{0}	RH01	B012-B013	536	0
RH100L19	5527	{0}	RH01	B012-B013	536	448
RH123B10	5527	{0}	RH01	B012-B013	3569	448
RH179K03	5527	{0}	RH01	B012-B013	536
RH189C06	5527	{0}	RH01	B012-B013	536
RH201L20	5527	{0}	RH01	B012-B013	536
RH029H18	5540	{0}	RH01	B012-B014	1198
RH051P21	5540	{0}	RH01	B012-B014	1198	1178
RH055D14	5540	{0}	RH01	B012-B014	1198	1178
RH064B09	5540	{0}	RH01	B012-B014	1198	1178
RH123D15	5540	{0}	RH01	B012-B014	1198	1178
RH009O03	5543	{0}	RH01	B012-B013	1267	278
RH039J06	5543	{0}	RH01	B012-B013	1267	278
RH066J07	5543	{0}	RH01	B012-B013		0
RH066J10	5543	{0}	RH01	B012-B013	1267	278
RH087J12	5543	{0}	RH01	B012-B013	1267	278
RH121G19	5543	{0}	RH01	B012-B013	1267	278
RH132P16	5543	{0}	RH01	B012-B013	1267	278
RH136F10	5543	{0}	RH01	B012-B013	1267	278
RH137C02	5543	{0}	RH01	B012-B013	1267	278
RH202P10	5543	{0}	RH01	B012-B013	1267
RH018C05	5551	{1}	RH01	B012	1664	1001
RH061A22	5551	{1}	RH01	B012	1664	1001
RH068E11	5551	{1}	RH01	B012	1664	1001
RH122A13	5551	{1}	RH01	B012	1664	1001
RH126L23	5551	{1}	RH01	B012	1664	1001
RH130J21	5551	{1}	RH01	B012	1664	1001
RH011O18	5575	{1}	RH01	B013	263	145
RH019L03	5575	{1}	RH01	B013	3138	0
RH053C19	5575	{1}	RH01	B013	263	145
RH055A03	5575	{1}	RH01	B013	263	145
RH082L12	5575	{1}	RH01	B013	263	145
RH153A03	5575	{1}	RH01	B013	263	145
RH023F01	5578	{1}	RH01	B013	486
RH028I04	5578	{1}	RH01	B013	486
RH033N19	5578	{1}	RH01	B013	486	303
RH073E02	5578	{1}	RH01	B013	486
RH077P09	5578	{1}	RH01	B013	486
RH096B06	5578	{1}	RH01	B013	486
RH141L21	5578	{1}	RH01	B013	486	303
RH192B11	5578	{1}	RH01	B013	486
RH192L16	5578	{1}	RH01	B013	486
RH005O15	5579	{1}	RH01	B013	986	1595
RH028N24	5579	{1}	RH01	B013	986
RH051P18	5579	{1}	RH01	B013	986	1595
RH085N18	5579	{1}	RH01	B013	986	1595
RH097P06	5579	{1}	RH01	B013	986
RH099C05	5579	{1}	RH01	B013	986
RH183I21	5579	{1}	RH01	B013	986
RH200C19	5579	{1}	RH01	B013	986
RH026K14	5580	{1}	RH01	B013	762
RH043C15	5580	{1}	RH01	B013	762	847
RH049M15	5580	{1}	RH01	B013	762	847
RH073O21	5580	{1}	RH01	B013	762
RH086A19	5580	{1}	RH01	B013	762	847
RH163I11	5580	{1}	RH01	B013	762	847
RH203E21	5580	{1}	RH01	B013	762
RH035G24	5581	{0}	RH01	B013	505	650
RH042J04	5581	{0}	RH01	B013	505	650
RH088L01	5581	{0}	RH01	B013	505	650
RH146F20	5581	{0}	RH01	B013	505	0
RH165K08	5581	{0}	RH01	B013	505	650
RH179H19	5583	{0}	RH01	B013	2357
RH192E23	5583	{0}	RH01	B013
RH026D05	5584	{0}	RH01	B013	1034
RH084F08	5584	{0}	RH01	B013	1034	700
RH153A06	5584	{0}	RH01	B013	1034	700
RH170D08	5584	{0}	RH01	B013	1034
RH003C02	5585	{0}	RH01	B013	3310	2424
RH006G24	5585	{0}	RH01	B013
RH170M09	5585	{0}	RH01	B013	3310
RH062F05	5586	{1}	RH01	B013	966	832
RH066M19	5586	{1}	RH01	B013	966
RH085E04	5586	{1}	RH01	B013	966	832
RH097L09	5586	{1}	RH01	B013	966
RH126I01	5586	{1}	RH01	B013	966	832
RH159M13	5586	{1}	RH01	B013	966	832
RH160J05	5586	{1}	RH01	B013	966	832
RH075H01	5587	{1}	RH01	B013	307
RH090C16	5587	{1}	RH01	B013	307	335
RH197G19	5587	{1}	RH01	B013	307
RH061E18	5588	{1}	RH01	B013	56	322
RH071O16	5588	{1}	RH01	B013	56
RH075G14	5588	{1}	RH01	B013	56
RH087D16	5588	{1}	RH01	B013	56	322
RH138B03	5588	{1}	RH01	B013	56	322
RH176I15	5588	{1}	RH01	B013	56
RH002H18	5590	{1}	RH01	B013	898	503
RH061I23	5590	{1}	RH01	B013	898	0
RH079M10	5590	{1}	RH01	B013	898	503
RH124D07	5590	{1}	RH01	B013	898	503
RH126C22	5590	{1}	RH01	B013	898	503
RH132B17	5590	{1}	RH01	B013	898	503
RH198L02	5590	{1}	RH01	B013	898
RH060C05	5594	{1}	RH01	B013	1291	505
RH094M02	5594	{1}	RH01	B013	1291	505
RH011H19	5595	{1}	RH01	B013	1548	832
RH074L19	5595	{1}	RH01	B013	1548	0
RH123G24	5595	{1}	RH01	B013	1548	832
RH135K21	5595	{1}	RH01	B013	1548	832
RH184K08	5595	{1}	RH01	B013	1548
RH009J07	5597	{1}	RH01	B013-B014	442	975
RH016F02	5597	{1}	RH01	B013-B014	442	975
RH080E22	5597	{1}	RH01	B013-B014	442	975
RH085P23	5597	{1}	RH01	B013-B014	442	0
RH131A19	5597	{1}	RH01	B013-B014	442	975
RH140I06	5597	{1}	RH01	B013-B014	442	975
RH163E11	5597	{1}	RH01	B013-B014	442	975
RH164M22	5597	{1}	RH01	B013-B014	442	975
RH003I06	5599	{0}	RH01	B013	132	212
RH025C16	5599	{0}	RH01	B013	132
RH044O04	5599	{0}	RH01	B013	132	212
RH063D10	5599	{0}	RH01	B013	132	212
RH081A07	5599	{0}	RH01	B013	132	212
RH102L23	5599	{0}	RH01	B013	132
RH130P14	5599	{0}	RH01	B013	132	212
RH144M13	5599	{0}	RH01	B013	132
RH203I17	5599	{0}	RH01	B013	132
RH044F02	5601	{0}	RH01	B013	893	935
RH102J05	5601	{0}	RH01	B013	893
RH103A02	5601	{0}	RH01	B013	893
RH131I16	5601	{0}	RH01	B013	893	935
RH155G20	5601	{0}	RH01	B013	893	935
RH191A18	5601	{0}	RH01	B013	893
RH197K20	5601	{0}	RH01	B013	893
RH001K16	5602	{1}	RH01	B013	1572	806
RH003I05	5602	{1}	RH01	B013	1572	806
RH033D08	5602	{1}	RH01	B013	0	2805
RH121J05	5602	{1}	RH01	B013	1572	806
RH129N07	5602	{1}	RH01	B013	1572	806
RH022F12	5604	{1}	RH01	B013	1439	1996
RH055E17	5604	{1}	RH01	B013	1439	1996
RH066D01	5604	{1}	RH01	B013	1439	1996
RH082A18	5604	{1}	RH01	B013	1439	1996
RH093M10	5604	{1}	RH01	B013	1439	1996
RH097O08	5604	{1}	RH01	B013	1439
RH174K02	5604	{1}	RH01	B013	1439
RH006I07	5608	{0}	RH01	B013
RH051G14	5608	{0}	RH01	B013	2403	270
RH152I19	5608	{0}	RH01	B013	2403	270
RH054D04	5609	{1}	RH01	B013	1468	783
RH089H04	5609	{1}	RH01	B013	1468	783
RH137D20	5609	{1}	RH01	B013	1468	783
RH161J09	5609	{1}	RH01	B013	1468	783
RH169I16	5609	{1}	RH01	B013	1468
RH169C12	5610	{0}	RH01	B013	324
RH201J17	5610	{0}	RH01	B013	324
RH022N13	5613	{0}	RH01	B013	1858	1160
RH037O15	5613	{0}	RH01	B013	1858	1160
RH057N16	5613	{0}	RH01	B013	1858	1160
RH147D02	5613	{0}	RH01	B013	1858	1160
RH063B22	5614	{1}	RH01	B013-B014	701	832
RH086D13	5614	{1}	RH01	B013-B014	701	832
RH175L13	5614	{1}	RH01	B013-B014	701
RH009K18	5616	{1}	RH01	B013-B014	898	1536
RH038G04	5616	{1}	RH01	B013-B014	898	1536
RH140D04	5616	{1}	RH01	B013-B014	898	1536
RH169C15	5616	{1}	RH01	B013-B014	898
RH198E03	5616	{1}	RH01	B013-B014
RH069E13	5619	{1}	RH01	B013	2016	903
RH073N03	5619	{1}	RH01	B013	2016
RH139H02	5619	{1}	RH01	B013	2016	903
RH008L03	5620	{0}	RH01	B013	963	3456
RH018G08	5620	{0}	RH01	B013	963	3456
RH027J22	5620	{0}	RH01	B013	963
RH058J04	5620	{0}	RH01	B013	963	3456
RH100L14	5620	{0}	RH01	B013	963	3456
RH129D07	5620	{0}	RH01	B013	963	3456
RH172F14	5620	{0}	RH01	B013	963
RH201L04	5620	{0}	RH01	B013	963
RH063B22	5626	{1}	RH01	B013-B014	701	832
RH086D13	5626	{1}	RH01	B013-B014	701	832
RH101O23	5626	{1}	RH01	B013-B014	701
RH175L13	5626	{1}	RH01	B013-B014	701
RH055K11	5628	{1}	RH01	B013	1479	1731
RH080I17	5628	{1}	RH01	B013	1479	1731
RH094B22	5628	{1}	RH01	B013	1479	1731
RH023F01	5630	{1}	RH01	B013	486
RH050F04	5630	{1}	RH01	B013	486	909
RH096B06	5630	{1}	RH01	B013	486
RH192B11	5630	{1}	RH01	B013	486
RH074J23	5631	{1}	RH01	B013	1749	0
RH096F16	5631	{1}	RH01	B013	1749
RH124A12	5631	{1}	RH01	B013	1749	1595
RH142D21	5631	{1}	RH01	B013	1749	1595
RH181F22	5631	{1}	RH01	B013	1749
RH182K16	5631	{1}	RH01	B013	0
RH015K06	5632	{0}	RH01	B013	1034	700
RH071K12	5632	{0}	RH01	B013	1034
RH085B05	5632	{0}	RH01	B013	1034	2328
RH095L07	5632	{0}	RH01	B013	1034
RH096J03	5632	{0}	RH01	B013	1034
RH104H23	5632	{0}	RH01	B013	1034
RH197H16	5632	{0}	RH01	B013	1034
RH018G24	5634	{0}	RH01	B013	571	239
RH025J19	5634	{0}	RH01	B013	571
RH039P23	5634	{0}	RH01	B013	571	239
RH040F03	5634	{0}	RH01	B013	571	239
RH048P10	5634	{0}	RH01	B013	571	239
RH050J11	5634	{0}	RH01	B013	571	239
RH052D16	5634	{0}	RH01	B013	571	239
RH130N18	5634	{0}	RH01	B013	571	239
RH014M21	5635	{1}	RH01	B013	2093	249
RH066P20	5635	{1}	RH01	B013	2093	249
RH081B16	5635	{1}	RH01	B013	2093	249
RH082I07	5635	{1}	RH01	B013	2093	249
RH131C02	5635	{1}	RH01	B013	2093	249
RH001G22	5637	{0}	RH01	B013	259	368
RH046K03	5637	{0}	RH01	B013	259	368
RH075A12	5637	{0}	RH01	B013	259
RH087K17	5637	{0}	RH01	B013	259	368
RH093M20	5637	{0}	RH01	B013	259	368
RH141J08	5637	{0}	RH01	B013	259	368
RH144P14	5637	{0}	RH01	B013	259
RH160M21	5637	{0}	RH01	B013	259	368
RH162O17	5637	{0}	RH01	B013	259	368
RH179I06	5637	{0}	RH01	B013	259
RH180M13	5637	{0}	RH01	B013	259
RH192M22	5637	{0}	RH01	B013	259
RH199J01	5637	{0}	RH01	B013	259
RH053N19	5639	{0}	RH01	B013	489	538
RH057J04	5639	{0}	RH01	B013	489	538
RH072H10	5639	{0}	RH01	B013	489	0
RH078H24	5639	{0}	RH01	B013	489
RH085K05	5639	{0}	RH01	B013	489	0
RH086D19	5639	{0}	RH01	B013	489	538
RH092D03	5639	{0}	RH01	B013	489	538
RH204M15	5639	{0}	RH01	B013	489
RH028B17	5644	{0}	RH01	B013	4417
RH052K15	5644	{0}	RH01	B013	4417	799
RH101J22	5644	{0}	RH01	B013	4417
RH144P02	5644	{0}	RH01	B013	4417	0
RH151P13	5644	{0}	RH01	B013	0	0
RH026A07	5645	{0}	RH01	B013	4417
RH031K15	5645	{0}	RH01	B013	4417	799
RH062G20	5645	{0}	RH01	B013	4417	799
RH084L18	5645	{0}	RH01	B013	4417	799
RH105H19	5645	{0}	RH01	B013	4417
RH179P20	5645	{0}	RH01	B013	4417
RH012G19	5648	{0}	RH01	B013	0	2807
RH106F23	5648	{0}	RH01	B013	2844
RH162G18	5648	{0}	RH01	B013	2844	1405
RH061L18	5652	{1}	RH01	B013	263	145
RH079N08	5652	{1}	RH01	B013	263	145
RH086O07	5652	{1}	RH01	B013	263	145
RH096H04	5652	{1}	RH01	B013	263
RH126B23	5652	{1}	RH01	B013	263	145
RH149B01	5652	{1}	RH01	B013	263	145
RH197K21	5652	{1}	RH01	B013	263
RH199H21	5652	{1}	RH01	B013	263
RH201B16	5652	{1}	RH01	B013	263
RH019A14	5655	{0}	RH01	B013	259	368
RH050E24	5655	{0}	RH01	B013	259	368
RH060E09	5655	{0}	RH01	B013		368
RH067B12	5655	{0}	RH01	B013	259	368
RH124H11	5655	{0}	RH01	B013	259	368
RH126E03	5655	{0}	RH01	B013	259	368
RH128G04	5655	{0}	RH01	B013	259	368
RH150A10	5655	{0}	RH01	B013	259	368
RH056C07	5656	{0}	RH01	B013	1170	0
RH056E07	5656	{0}	RH01	B013
RH057G12	5656	{0}	RH01	B013	1170	270
RH073F20	5656	{0}	RH01	B013	1170
RH079A12	5656	{0}	RH01	B013	1170	270
RH103F17	5656	{0}	RH01	B013	1170
RH001B06	5657	{0}	RH01	B013	682	474
RH015J03	5657	{0}	RH01	B013	682	474
RH047F18	5657	{0}	RH01	B013		474
RH067H09	5657	{0}	RH01	B013	682	474
RH122K06	5657	{0}	RH01	B013	682	474
RH200D13	5657	{0}	RH01	B013	682
RH203C10	5657	{0}	RH01	B013	682
RH204A23	5657	{0}	RH01	B013	682
RH003A17	5660	{0}	RH01	B013-B014	494	1575
RH067J06	5660	{0}	RH01	B013-B014	494	1575
RH089K02	5660	{0}	RH01	B013-B014	494	1575
RH153C19	5660	{0}	RH01	B013-B014	494	1575
RH016P11	5668	{0}	RH01	B013	543	916
RH047L18	5668	{0}	RH01	B013	543	916
RH065P08	5668	{0}	RH01	B013	543	916
RH075J13	5668	{0}	RH01	B013	543
RH081A20	5668	{0}	RH01	B013	543	916
RH097A20	5668	{0}	RH01	B013
RH150M24	5668	{0}	RH01	B013	543	916
RH156H06	5668	{0}	RH01	B013	543	916
RH079M09	5669	{1}	RH01	B013	102	1021
RH129P04	5669	{1}	RH01	B013	102	1021
RH134K12	5669	{1}	RH01	B013	102	1021
RH162D24	5669	{1}	RH01	B013	102	1021
RH201K18	5669	{1}	RH01	B013	102
RH202F13	5669	{1}	RH01	B013	102
RH204B21	5669	{1}	RH01	B013	102
RH030E02	5670	{0}	RH01	B013	1170
RH057G12	5670	{0}	RH01	B013	1170	270
RH073F20	5670	{0}	RH01	B013	1170
RH079A12	5670	{0}	RH01	B013	1170	270
RH103F17	5670	{0}	RH01	B013	1170
RH058H16	5671	{1}	RH01	B013	659	3127
RH079L12	5671	{1}	RH01	B013	659	3127
RH099P18	5671	{1}	RH01	B013	659
RH106E17	5671	{1}	RH01	B013
RH122O20	5671	{1}	RH01	B013	659	3127
RH149A16	5671	{1}	RH01	B013	659	3127
RH011H19	5674	{1}	RH01	B013	1548	832
RH074L19	5674	{1}	RH01	B013	1548	0
RH135K21	5674	{1}	RH01	B013	1548	832
RH089B02	5684	{1}	RH01	B013	883	356
RH103B09	5684	{1}	RH01	B013	883
RH154F01	5684	{1}	RH01	B013	883	356
RH158E22	5684	{1}	RH01	B013	883	356
RH078D15	5685	{0}	RH01	B013	1732	0
RH138F06	5685	{0}	RH01	B013	1732	1669
RH002I02	5686	{1}	RH01	B013	883	425
RH038E19	5686	{1}	RH01	B013	883	0
RH045J20	5686	{1}	RH01	B013	883	425
RH051I12	5686	{1}	RH01	B013	883	425
RH054P18	5686	{1}	RH01	B013	883	425
RH059G12	5686	{1}	RH01	B013	883	425
RH081G12	5686	{1}	RH01	B013	883	425
RH130M01	5686	{1}	RH01	B013	883	425
RH139J12	5686	{1}	RH01	B013	883	425
RH169H13	5686	{1}	RH01	B013	883
RH002G21	5688	{1}	RH01	B013	264	421
RH036I09	5688	{1}	RH01	B013	264	421
RH061C10	5688	{1}	RH01	B013	264	421
RH074B17	5688	{1}	RH01	B013	264	0
RH080A17	5688	{1}	RH01	B013	264	421
RH083O20	5688	{1}	RH01	B013	264	0
RH121C11	5688	{1}	RH01	B013	264	421
RH133L23	5688	{1}	RH01	B013	264	421
RH148D17	5688	{1}	RH01	B013	264	421
RH151L16	5688	{1}	RH01	B013	264	421
RH044H09	5690	{1}	RH01	B013	264	421
RH051F22	5690	{1}	RH01	B013	264	421
RH061C10	5690	{1}	RH01	B013	264	421
RH092A16	5690	{1}	RH01	B013	264	421
RH131G03	5690	{1}	RH01	B013	264	421
RH193N14	5690	{1}	RH01	B013	264
RH201J24	5690	{1}	RH01	B013	264
RH003P04	5691	{1}	RH01	B013	102	353
RH007A20	5691	{1}	RH01	B013	102	353
RH034D19	5691	{1}	RH01	B013	102	353
RH039P12	5691	{1}	RH01	B013	102	353
RH040E18	5691	{1}	RH01	B013	102	353
RH042K20	5691	{1}	RH01	B013	102	353
RH048A21	5691	{1}	RH01	B013	102	353
RH068G19	5691	{1}	RH01	B013
RH081N18	5691	{1}	RH01	B013	102	353
RH095N13	5691	{1}	RH01	B013	102
RH097G05	5691	{1}	RH01	B013	102
RH165J05	5691	{1}	RH01	B013	102	353
RH197J09	5691	{1}	RH01	B013	102
RH199J06	5691	{1}	RH01	B013	102
RH204M12	5691	{1}	RH01	B013	102
RH067A19	5697	{1}	RH01	B013	507	900
RH089C18	5697	{1}	RH01	B013	507	900
RH017J08	5698	{1}	RH01	B013	639	803
RH072K21	5698	{1}	RH01	B013	639	0
RH106H23	5698	{1}	RH01	B013	639
RH123N02	5698	{1}	RH01	B013	639	803
RH124N18	5698	{1}	RH01	B013	639	803
RH131D03	5698	{1}	RH01	B013	639	803
RH132F23	5698	{1}	RH01	B013	639	803
RH151K11	5698	{1}	RH01	B013	639	803
RH200C23	5698	{1}	RH01	B013	639
RH003D09	5701	{1}	RH01	B013	363	249
RH081N02	5701	{1}	RH01	B013	363	249
RH099L02	5701	{1}	RH01	B013	363
RH103K03	5701	{1}	RH01	B013	363
RH163K01	5701	{1}	RH01	B013	363	249
RH031N17	5702	{0}	RH01	B013	489	781
RH089J24	5702	{0}	RH01	B013	489	781
RH162N24	5702	{0}	RH01	B013	489	781
RH164N07	5702	{0}	RH01	B013	489	781
RH167P24	5702	{0}	RH01	B013	489
RH026J18	5703	{1}	RH01	B013	649
RH044F21	5703	{1}	RH01	B013	0	1211
RH135H23	5703	{1}	RH01	B013	649	1211
RH203J16	5703	{1}	RH01	B013	649
RH002I02	5706	{1}	RH01	B013	883	425
RH004O10	5706	{1}	RH01	B013	883	425
RH045J20	5706	{1}	RH01	B013	883	425
RH054P18	5706	{1}	RH01	B013	883	425
RH081G12	5706	{1}	RH01	B013	883	425
RH169H13	5706	{1}	RH01	B013	883
RH040H15	5707	{0}	RH01	B013	1387	706
RH052J20	5707	{0}	RH01	B013	1387	706
RH065B20	5707	{0}	RH01	B013	1387	706
RH068C21	5707	{0}	RH01	B013
RH068D21	5707	{0}	RH01	B013
RH075H08	5707	{0}	RH01	B013	1387
RH163I15	5707	{0}	RH01	B013	1387	706
RH048B13	5711	{0}	RH01	B013	132	212
RH129B09	5711	{0}	RH01	B013	132	212
RH176B11	5711	{0}	RH01	B013	132
RH093C02	5712	{0}	RH01	B013	1391	1156
RH096G22	5712	{0}	RH01	B013	1391
RH128F07	5712	{0}	RH01	B013	1391	1156
RH151D19	5712	{0}	RH01	B013	1391	1156
RH099H16	5713	{0}	RH01	B013	1037
RH145K18	5713	{0}	RH01	B013	1037	0
RH174F09	5713	{0}	RH01	B013	1037
RH181D09	5713	{0}	RH01	B013	1037
RH004P04	5716	{1}	RH01	B013	396	873
RH024J20	5716	{1}	RH01	B013	396
RH046K21	5716	{1}	RH01	B013	396	873
RH052O18	5716	{1}	RH01	B013	396	873
RH067F18	5716	{1}	RH01	B013	396	873
RH072H15	5716	{1}	RH01	B013	396
RH074E08	5716	{1}	RH01	B013	396	0
RH074K13	5716	{1}	RH01	B013	396
RH138I07	5716	{1}	RH01	B013	396	873
RH012B09	5717	{0}	RH01	B013	1741	1590
RH036F12	5717	{0}	RH01	B013	1741	1590
RH058F01	5717	{0}	RH01	B013	1741	1590
RH095K01	5717	{0}	RH01	B013	1741
RH002G07	5718	{0}	RH01	B013	132	212
RH003I06	5718	{0}	RH01	B013	132	212
RH028L03	5718	{0}	RH01	B013	132
RH061E08	5718	{0}	RH01	B013	132	212
RH063D10	5718	{0}	RH01	B013	132	212
RH067G09	5718	{0}	RH01	B013	132	212
RH102L23	5718	{0}	RH01	B013	132
RH130P14	5718	{0}	RH01	B013	132	212
RH144M13	5718	{0}	RH01	B013	132
RH203I17	5718	{0}	RH01	B013	132
RH049L04	5727	{1}	RH01	B013-B014	56	322
RH136C12	5727	{1}	RH01	B013-B014	56	322
RH171G03	5727	{1}	RH01	B013-B014	56
RH190I23	5727	{1}	RH01	B013-B014	56
RH200C20	5727	{1}	RH01	B013-B014	56
RH203O10	5727	{1}	RH01	B013-B014	56
RH083A22	5733	{0}	RH01	B013	406	691
RH094G01	5733	{0}	RH01	B013	406	691
RH097F20	5733	{0}	RH01	B013	406
RH160B23	5733	{0}	RH01	B013	406	691
RH162L11	5735	{1}	RH01	B013	4373	2225
RH182J09	5735	{1}	RH01	B013	3447
RH201H08	5735	{1}	RH01	B013	3447
RH095E10	5736	{0}	RH01	B013	881
RH145C10	5736	{0}	RH01	B013	881
RH147L14	5736	{0}	RH01	B013	881	937
RH149D09	5736	{0}	RH01	B013	881	937
RH175B16	5736	{0}	RH01	B013	881
RH190M18	5736	{0}	RH01	B013	881
RH056L09	5738	{0}	RH01	B013	765	1018
RH089F09	5738	{0}	RH01	B013	765	1018
RH136G24	5738	{0}	RH01	B013	765	1018
RH150C18	5738	{0}	RH01	B013	765	1018
RH153A11	5738	{0}	RH01	B013	765	1018
RH202I15	5738	{0}	RH01	B013	765
RH039D04	5741	{1}	RH01	B013	3335	1299
RH065I21	5741	{1}	RH01	B013	3335	1299
RH014F08	5742	{0}	RH01	B013-B014	1817	2620
RH056J12	5742	{0}	RH01	B013-B014	1817	2620
RH012G01	5746	{0}	RH01	B013	0	292
RH041H17	5746	{0}	RH01	B013	432	292
RH040K05	5748	{0}	RH01	B013-B014	1387	706
RH065B20	5748	{0}	RH01	B013-B014	1387	706
RH068C21	5748	{0}	RH01	B013-B014
RH068D21	5748	{0}	RH01	B013-B014
RH075H08	5748	{0}	RH01	B013-B014	1387
RH162B03	5748	{0}	RH01	B013-B014	1387	706
RH163I15	5748	{0}	RH01	B013-B014	1387	706
RH160H20	5750	{0}	RH01	B013	1399	1178
RH183K01	5750	{0}	RH01	B013	1399
RH197B01	5750	{0}	RH01	B013	1399
RH033K17	5760	{0}	RH01	B013	1397	1994
RH045E17	5760	{0}	RH01	B013	1397	1994
RH128B22	5760	{0}	RH01	B013	1397	1994
RH150O24	5760	{0}	RH01	B013	1397	1994
RH006I07	5761	{0}	RH01	B013
RH081H23	5761	{0}	RH01	B013	297	270
RH082K23	5761	{0}	RH01	B013	297	270
RH195E14	5761	{0}	RH01	B013	297
RH027D10	5767	{1}	RH01	B013
RH065L05	5767	{1}	RH01	B013	656	1049
RH094F12	5767	{1}	RH01	B013	656	1049
RH193E07	5767	{1}	RH01	B013	656
RH199B24	5767	{1}	RH01	B013	656
RH010M08	5780	{1}	RH01	B013	4373	2225
RH106H19	5780	{1}	RH01	B013	4373
RH162L11	5780	{1}	RH01	B013	4373	2225
RH182J09	5780	{1}	RH01	B013	3447
RH201H08	5780	{1}	RH01	B013	3447
RH005M17	5781	{0}	RH01	B013	1881	1345
RH042O10	5781	{0}	RH01	B013	1881	1345
RH056E15	5781	{0}	RH01	B013	1881	1345
RH145L13	5781	{0}	RH01	B013	1881	0
RH047N09	5783	{0}	RH01	B013	1267	278
RH051E16	5783	{0}	RH01	B013	1267	278
RH065A16	5783	{0}	RH01	B013	637	278
RH066J10	5783	{0}	RH01	B013	1267	278
RH084A10	5783	{0}	RH01	B013	637	278
RH087J12	5783	{0}	RH01	B013	1267	278
RH017H01	5787	{0}	RH01	B013-B014	0	1097
RH140E10	5787	{0}	RH01	B013-B014	1278	1097
RH197L06	5787	{0}	RH01	B013-B014	1278
RH001P04	5793	{1}	RH01	B013	984	1043
RH005D12	5793	{1}	RH01	B013	984	1043
RH103I17	5793	{1}	RH01	B013	984
RH142F01	5793	{1}	RH01	B013	984	1043
RH142L17	5793	{1}	RH01	B013	984
RH152E05	5793	{1}	RH01	B013	984	1043
RH160E12	5793	{1}	RH01	B013	984	1043
RH160I07	5793	{1}	RH01	B013	984	1533
RH190L20	5793	{1}	RH01	B013	984
RH193L09	5793	{1}	RH01	B013	984
RH035J09	5795	{0}	RH01	B013	749	1092
RH052M23	5795	{0}	RH01	B013	749	1092
RH078G23	5795	{0}	RH01	B013	749
RH093F23	5795	{0}	RH01	B013	749	1092
RH105C05	5795	{0}	RH01	B013	749
RH152H18	5795	{0}	RH01	B013	749	1092
RH168I17	5795	{0}	RH01	B013	749
RH202F19	5795	{0}	RH01	B013	749
RH055M13	5807	{1}	RH01	B013-B015	2147	3425
RH097E24	5807	{1}	RH01	B013-B015	2147
RH172K14	5807	{1}	RH01	B013-B015	2147
RH204J08	5807	{1}	RH01	B013-B015	2147
RH009I02	5815	{0}	RH01	B013	1490	713
RH012A04	5815	{0}	RH01	B013	1490	713
RH076A19	5815	{0}	RH01	B013	1490	0
RH106E10	5815	{0}	RH01	B013	1490
RH165J15	5815	{0}	RH01	B013	1490	713
RH016M05	5822	{1}	RH01	B013	2077	2426
RH023J24	5822	{1}	RH01	B013	2077
RH072A12	5822	{1}	RH01	B013	2077	0
RH080M01	5822	{1}	RH01	B013	2077	1798
RH101E02	5822	{1}	RH01	B013	2077
RH021N20	5823	{0}	RH01	B013	505	650
RH031F07	5823	{0}	RH01	B013		0
RH042J04	5823	{0}	RH01	B013	505	650
RH061B06	5823	{0}	RH01	B013		650
RH106J13	5823	{0}	RH01	B013	505
RH125H07	5823	{0}	RH01	B013	505	650
RH163J22	5823	{0}	RH01	B013	505	650
RH017O06	5824	{1}	RH01	B013	403	163
RH052E12	5824	{1}	RH01	B013	403	163
RH056B08	5824	{1}	RH01	B013	403	163
RH066I21	5824	{1}	RH01	B013	403	163
RH079L22	5824	{1}	RH01	B013	403	163
RH084F05	5824	{1}	RH01	B013	403	163
RH095O12	5824	{1}	RH01	B013	403
RH137G05	5824	{1}	RH01	B013	403	163
RH171P10	5824	{1}	RH01	B013	403
RH185A06	5824	{1}	RH01	B013	403
RH202A07	5824	{1}	RH01	B013	403
RH204A09	5824	{1}	RH01	B013	403
RH056E06	5827	{1}	RH01	B013	507	900
RH084E04	5827	{1}	RH01	B013	507	900
RH088I02	5827	{1}	RH01	B013	507	900
RH001J21	5828	{0}	RH01	B013	543	916
RH009E11	5828	{0}	RH01	B013	543	916
RH023I17	5828	{0}	RH01	B013	543
RH047L18	5828	{0}	RH01	B013	543	916
RH086J13	5828	{0}	RH01	B013	543	916
RH103G06	5828	{0}	RH01	B013	543
RH147C01	5828	{0}	RH01	B013	543	916
RH167P12	5828	{0}	RH01	B013	543
RH168F12	5828	{0}	RH01	B013	543
RH188J09	5828	{0}	RH01	B013	543
RH016H20	5830	{1}	RH01	B013	531	0
RH034D14	5830	{1}	RH01	B013	531	1613
RH043I03	5830	{1}	RH01	B013	531	1613
RH077M07	5830	{1}	RH01	B013	531	0
RH088D06	5830	{1}	RH01	B013
RH159C21	5830	{1}	RH01	B013	531	1613
RH161L07	5830	{1}	RH01	B013	531	1613
RH172J23	5830	{1}	RH01	B013	531
RH173H18	5830	{1}	RH01	B013	531
RH196K23	5830	{1}	RH01	B013	531
RH002F22	5831	{0}	RH01	B013	505	968
RH024E24	5831	{0}	RH01	B013	505
RH050N11	5831	{0}	RH01	B013	505	968
RH102J02	5831	{0}	RH01	B013	505
RH129G17	5831	{0}	RH01	B013	505	968
RH165G02	5831	{0}	RH01	B013	505	968
RH195A08	5831	{0}	RH01	B013	505
RH202F03	5831	{0}	RH01	B013	505
RH145A07	5842	{0}	RH01	B013	2357	0
RH151B11	5842	{0}	RH01	B013	2357	1880
RH179H19	5842	{0}	RH01	B013	2357
RH003M15	5851	{0}	RH01	B013-B014	432	292
RH026J10	5851	{0}	RH01	B013-B014	432
RH033A01	5851	{0}	RH01	B013-B014	432	292
RH050E07	5851	{0}	RH01	B013-B014	432	292
RH059O18	5851	{0}	RH01	B013-B014	432	292
RH061L09	5851	{0}	RH01	B013-B014	432	292
RH137E09	5851	{0}	RH01	B013-B014	432	292
RH157N22	5851	{0}	RH01	B013-B014	432	292
RH157P16	5851	{0}	RH01	B013-B014	432	292
RH159E17	5851	{0}	RH01	B013-B014	432	292
RH162G14	5851	{0}	RH01	B013-B014	432	292
RH167P21	5851	{0}	RH01	B013-B014	432
RH022J04	5864	{1}	RH01	B013	966	832
RH040H16	5864	{1}	RH01	B013	966	832
RH061B17	5864	{1}	RH01	B013	966	832
RH078B21	5864	{1}	RH01	B013	966
RH085N13	5864	{1}	RH01	B013	966	832
RH179I07	5864	{1}	RH01	B013	966
RH020F22	5865	{1}	RH01	B013-B018	403	3144
RH050L14	5865	{1}	RH01	B013-B018	403	3144
RH064O07	5865	{1}	RH01	B013-B018		3144
RH069M23	5865	{1}	RH01	B013-B018	403	3144
RH078L15	5865	{1}	RH01	B013-B018	403
RH079D01	5865	{1}	RH01	B013-B018	403	3144
RH082C02	5865	{1}	RH01	B013-B018	403	3144
RH156B01	5865	{1}	RH01	B013-B018		3144
RH169C04	5865	{1}	RH01	B013-B018	403
RH170J20	5865	{1}	RH01	B013-B018	403
RH185A06	5865	{1}	RH01	B013-B018	403
RH044G13	5869	{0}	RH01	B013-B015	947	358
RH048D08	5869	{0}	RH01	B013-B015	947	358
RH095H15	5869	{0}	RH01	B013-B015	947
RH132L17	5869	{0}	RH01	B013-B015	947	358
RH180B03	5869	{0}	RH01	B013-B015	947
RH048D08	5872	{0}	RH01	B013-B015	947	358
RH136C17	5872	{0}	RH01	B013-B015	947	358
RH051G24	5877	{1}	RH01	B013	883	356
RH060M22	5877	{1}	RH01	B013	883	356
RH134I03	5877	{1}	RH01	B013	883	356
RH158L14	5877	{1}	RH01	B013	883	356
RH161F14	5877	{1}	RH01	B013	883	356
RH164L11	5877	{1}	RH01	B013	883	356
RH177L04	5877	{1}	RH01	B013	883
RH043H15	5878	{0}	RH01	B013	1182	688
RH046B05	5878	{0}	RH01	B013	1182	688
RH056A09	5878	{0}	RH01	B013	1182	688
RH068N18	5878	{0}	RH01	B013	621	1504
RH087G21	5878	{0}	RH01	B013	621	1504
RH096J17	5878	{0}	RH01	B013	1182
RH132E04	5878	{0}	RH01	B013	1182	688
RH154C22	5878	{0}	RH01	B013	1182	688
RH175B06	5878	{0}	RH01	B013	1182
RH035N06	5881	{0}	RH01	B013	1075	1425
RH060C20	5881	{0}	RH01	B013	1075	1425
RH102D16	5881	{0}	RH01	B013	1075
RH152I08	5881	{0}	RH01	B013	1075	1425
RH002P04	5888	{0}	RH01	B013-B014	4070	1184
RH084N12	5888	{0}	RH01	B013-B014	4070	1184
RH170M11	5888	{0}	RH01	B013-B014	4070
RH178N16	5888	{0}	RH01	B013-B014	4070
RH201F12	5888	{0}	RH01	B013-B014	4070
RH002G21	5890	{1}	RH01	B013	264	421
RH036I09	5890	{1}	RH01	B013	264	421
RH061C10	5890	{1}	RH01	B013	264	421
RH080A17	5890	{1}	RH01	B013	264	421
RH083O20	5890	{1}	RH01	B013	264	0
RH121C11	5890	{1}	RH01	B013	264	421
RH148D17	5890	{1}	RH01	B013	264	421
RH151L16	5890	{1}	RH01	B013	264	421
RH178O21	5890	{1}	RH01	B013	264
RH201J24	5890	{1}	RH01	B013	264
RH006D17	5903	{0}	RH01	B013	2232	1513
RH183F06	5903	{0}	RH01	B013	2232
RH017O06	5919	{1}	RH01	B013	403	163
RH029M09	5919	{1}	RH01	B013	403
RH056B08	5919	{1}	RH01	B013	403	163
RH066I21	5919	{1}	RH01	B013	403	163
RH084F05	5919	{1}	RH01	B013	403	163
RH137G05	5919	{1}	RH01	B013	403	163
RH150D19	5919	{1}	RH01	B013	403	163
RH015G02	5920	{0}	RH01	B013	302	1148
RH027G17	5920	{0}	RH01	B013	302
RH068I04	5920	{0}	RH01	B013	302	1148
RH097O10	5920	{0}	RH01	B013	302
RH098F24	5920	{0}	RH01	B013	302
RH135O11	5920	{0}	RH01	B013	302	1148
RH157A01	5920	{0}	RH01	B013	302	1148
RH201N15	5920	{0}	RH01	B013	302
RH202A09	5920	{0}	RH01	B013	302
RH005C05	5923	{0}	RH01	B013	893	935
RH013C17	5923	{0}	RH01	B013	893	935
RH100F20	5923	{0}	RH01	B013	893	935
RH102J05	5923	{0}	RH01	B013	893
RH103A02	5923	{0}	RH01	B013	893
RH138O06	5923	{0}	RH01	B013	893	935
RH152M03	5923	{0}	RH01	B013	893	935
RH197D08	5923	{0}	RH01	B013	893
RH022O03	5929	{0}	RH01	B013	893	935
RH025G18	5929	{0}	RH01	B013	893
RH100F20	5929	{0}	RH01	B013	893	935
RH129D18	5929	{0}	RH01	B013	893	935
RH004C07	5935	{0}	RH01	B013	2356	2732
RH087I06	5935	{0}	RH01	B013	2356	2817
RH106C13	5935	{0}	RH01	B013	2356
RH128F09	5941	{0}	RH01	B013	0	0
RH156I19	5941	{0}	RH01	B013	0	2048
RH083O11	5954	{0}	RH01	B013-B014	302	1148
RH087D11	5954	{0}	RH01	B013-B014	302	1148
RH088L16	5954	{0}	RH01	B013-B014	302	1148
RH104P23	5954	{0}	RH01	B013-B014	302
RH146O05	5954	{0}	RH01	B013-B014	302	0
RH163C19	5954	{0}	RH01	B013-B014	302	1148
RH006I06	5956	{0}	RH01	B013	1427	1459
RH015K04	5956	{0}	RH01	B013	1427	1459
RH089G18	5956	{0}	RH01	B013	1427	1459
RH102C01	5956	{0}	RH01	B013	2356
RH183O17	5956	{0}	RH01	B013	1427
RH198G03	5956	{0}	RH01	B013	1427
RH027D11	5962	{1}	RH01	B013	263
RH061L18	5962	{1}	RH01	B013	263	145
RH079N08	5962	{1}	RH01	B013	263	145
RH086O07	5962	{1}	RH01	B013	263	145
RH098K15	5962	{1}	RH01	B013	263
RH126B23	5962	{1}	RH01	B013	263	145
RH149B01	5962	{1}	RH01	B013	263	145
RH197K21	5962	{1}	RH01	B013	263
RH199H21	5962	{1}	RH01	B013	263
RH201B16	5962	{1}	RH01	B013	263
RH022B18	5971	{1}	RH01	B013-B014	2488	1774
RH162A03	5971	{1}	RH01	B013-B014	2488	1774
RH105H20	5980	{1}	RH01	B013	701
RH124C04	5980	{1}	RH01	B013	701	758
RH172L21	5980	{1}	RH01	B013	701
RH047N09	5984	{0}	RH01	B013	1267	278
RH051E16	5984	{0}	RH01	B013	1267	278
RH065A16	5984	{0}	RH01	B013	637	278
RH066J10	5984	{0}	RH01	B013	1267	278
RH084A10	5984	{0}	RH01	B013	637	278
RH087J12	5984	{0}	RH01	B013	1267	278
RH089F21	5984	{0}	RH01	B013	637	278
RH099O09	5984	{0}	RH01	B013	637
RH021A12	6006	{1}	RH01	B013	2883	619
RH124E16	6006	{1}	RH01	B013	2883	619
RH168O19	6006	{1}	RH01	B013	2883
RH185H02	6006	{1}	RH01	B013	2883
RH042H09	6030	{1}	RH01	B014-B015	576	438
RH145B11	6030	{1}	RH01	B014-B015	576	0
RH145B23	6030	{1}	RH01	B014-B015	576
RH146H16	6030	{1}	RH01	B014-B015	576
RH180P01	6030	{1}	RH01	B014-B015	576
RH017B13	6036	{0}	RH01	B013-B014	1037	2027
RH026C09	6036	{0}	RH01	B013-B014	1037
RH061M24	6036	{0}	RH01	B013-B014	1037	2027
RH076G01	6036	{0}	RH01	B013-B014	1037	0
RH021L06	6049	{1}	RH01	B018	495	159
RH035H24	6049	{1}	RH01	B018	495	159
RH082I08	6049	{1}	RH01	B018	495	159
RH173L10	6049	{1}	RH01	B018	1185
RH181G23	6049	{1}	RH01	B018	495
RH196K14	6049	{1}	RH01	B018	1185
RH127N04	6050	{1}	RH01	B018	1977	3379
RH142E14	6050	{1}	RH01	B018	1977	3379
RH144K01	6050	{1}	RH01	B018	1977	0
RH169P01	6050	{1}	RH01	B018	1977
RH189J23	6050	{1}	RH01	B018	1977
RH202O11	6050	{1}	RH01	B018	1977
RH018G14	6059	{1}	RH01	B019-B020	1584	3380
RH059L04	6059	{1}	RH01	B019-B020	1584	3380
RH036K02	6061	{0}	RH01	B019	2308	2008
RH077K20	6061	{0}	RH01	B019	2308
RH095K20	6061	{0}	RH01	B019	2308
RH144L07	6061	{0}	RH01	B019	2308	0
RH181M12	6061	{0}	RH01	B019	2308
RH095K20	6075	{0}	RH01	B019	2308
RH144L07	6075	{0}	RH01	B019	2308	0
RH181M12	6075	{0}	RH01	B019	2308
RH012L23	6078	{1}	RH01	B019	2251	3615
RH017C06	6078	{1}	RH01	B019	2251	3615
RH040C01	6078	{1}	RH01	B019	2251	3615
RH043C23	6078	{1}	RH01	B019	2251	0
RH088B04	6078	{1}	RH01	B019	2251	3615
RH026D08	6082	{1}	RH01	B019	2555
RH060N23	6082	{1}	RH01	B019	2555	1922
RH067B02	6082	{1}	RH01	B019	0	0
RH039H15	6095	{0}	RH01	B020	361
RH092C10	6095	{0}	RH01	B020	361	1210
RH170N09	6095	{0}	RH01	B020	361
RH178M11	6095	{0}	RH01	B020	361
RH142M18	6097	{0}	RH01	B020	721	1470
RH171B19	6097	{0}	RH01	B020	721
RH021G03	6099	{1}	RH01	B020	1367	175
RH022K06	6099	{1}	RH01	B020	1367	175
RH034C03	6099	{1}	RH01	B020	1367	0
RH034K19	6099	{1}	RH01	B020	1367	0
RH051D03	6099	{1}	RH01	B020	361	0
RH058E02	6099	{1}	RH01	B020	361	175
RH171E15	6099	{1}	RH01	B020	1367
RH026D10	6103	{1}	RH01	B020	752
RH035B16	6103	{1}	RH01	B020	752	1238
RH061I19	6103	{1}	RH01	B020	752	1238
RH130I21	6103	{1}	RH01	B020	752	1238
RH073J01	6105	{1}	RH01	B022	1430	0
RH092M14	6105	{1}	RH01	B022	1430	826
RH133M16	6105	{1}	RH01	B022	1430	826
RH190I01	6105	{1}	RH01	B022	1430
RH085E23	6115	{0}	RH01	B032	516	0
RH137O16	6115	{0}	RH01	B032	516	282
RH157H05	6115	{0}	RH01	B032	516	282
RH173H07	6115	{0}	RH01	B032	516
RH179E09	6115	{0}	RH01	B032	516
RH025I16	6118	{0}	RH01	B033	3112
RH060C22	6118	{0}	RH01	B033	3112	1376
RH176F18	6118	{0}	RH01	B033	3112
RH037M15	6124	{1}	RH01	B041	1969	531
RH065L12	6124	{1}	RH01	B041	1969	531
RH074M10	6124	{1}	RH01	B041	1969	0
RH103E22	6124	{1}	RH01	B041	1969
RH148N03	6124	{1}	RH01	B041	1969	531
RH181L11	6124	{1}	RH01	B041	1969
RH145H21	6130	{0}	RH01	B045	1632
RH027B12	6131	{0}	RH01	B047	532
RH089E19	6131	{0}	RH01	B047	532	1814
RH105E05	6131	{0}	RH01	B047	532
RH201O17	6131	{0}	RH01	B047	532
RH051A10	6135	{0}	RH01	B054	2753	123
RH172J22	6135	{0}	RH01	B054	2753
RH198B17	6135	{0}	RH01	B054	2753
RH031B12	6140	{0}	RH01	B063	0	670
RH098P06	6140	{0}	RH01	B063	1052
RH121I16	6140	{0}	RH01	B063	1052	670
RH180G10	6140	{0}	RH01	B063	1052
RH199K20	6140	{0}	RH01	B063	1052
RH047L13	6141	{1}	RH01	B063	2453	670
RH161K18	6141	{1}	RH01	B063	2453	670
RH189H09	6141	{1}	RH01	B063	3033
RH143M09	6145	{0}	RH01	B069	1233
RH150D15	6145	{0}	RH01	B069	1233	3626
RH174H12	6145	{0}	RH01	B069	1233
RH066M18	6164	{1}	RH01	B084	1541	204
RH123H06	6164	{1}	RH01	B084	1541	204
RH028I24	6181	{0}	RH01	B093-B094	876
RH078L05	6181	{0}	RH01	B093-B094	876
RH142J23	6181	{0}	RH01	B093-B094	876	3547
RH066H02	6183	{1}	RH01	B093	876	3697
RH070L07	6183	{1}	RH01	B093	876	3547
RH087L09	6183	{1}	RH01	B093	876	0
RH087N01	6183	{1}	RH01	B093	876	3697
RH019H13	6187	{1}	RH01	B095	3089	918
RH136L14	6187	{1}	RH01	B095	3089	918
RH017J12	6189	{1}	RH01	B095-B096	1970	719
RH035O03	6189	{1}	RH01	B095-B096	1970	719
RH049L11	6189	{1}	RH01	B095-B096	1970	719
RH073H12	6189	{1}	RH01	B095-B096	1970
RH086M22	6189	{1}	RH01	B095-B096	1970	719
RH172L19	6189	{1}	RH01	B095-B096	1970
RH166J08	6191	{0}	RH01	B096	1174	167
RH196L12	6191	{0}	RH01	B096	1174
RH094C20	6208	{0}	RH01	B101	1331	776
RH096H03	6208	{0}	RH01	B101	1331
RH171K18	6208	{0}	RH01	B101	1331
RH174D08	6208	{0}	RH01	B101	1331
RH006I19	6210	{0}	RH01	B101	1280	3500
RH009B02	6210	{0}	RH01	B101	1280	3500
RH183O20	6210	{0}	RH01	B101	1280
RH186C12	6210	{0}	RH01	B101	1280
RH203K02	6210	{0}	RH01	B101	1280
RH024D12	6218	{0}	RH02	B001	979
RH070D13	6218	{0}	RH02	B001	979	716
RH097G10	6218	{0}	RH02	B001	979
RH174P24	6218	{0}	RH02	B001	979
RH198F23	6218	{0}	RH02	B001	979
RH201G24	6218	{0}	RH02	B001
RH008B15	6219	{0}	RH02	B001	4334	1078
RH048J08	6219	{0}	RH02	B001	4334	1078
RH068I01	6219	{0}	RH02	B001	4334	1078
RH092A22	6219	{0}	RH02	B001	4334	1078
RH131L11	6219	{0}	RH02	B001	4334	1078
RH160L23	6219	{0}	RH02	B001	4334	0
RH004A10	6224	{0}	RH02	B001	2691	1078
RH026A08	6224	{0}	RH02	B001	2691
RH051M16	6224	{0}	RH02	B001	2691	0
RH077P16	6224	{0}	RH02	B001	2691	0
RH093G05	6224	{0}	RH02	B001	2691	1078
RH123B19	6224	{0}	RH02	B001	2691	1078
RH008O08	6230	{0}	RH02	B001	875	575
RH014N04	6230	{0}	RH02	B001	875	575
RH041O05	6230	{0}	RH02	B001	875	0
RH063L15	6230	{0}	RH02	B001	875	575
RH091F05	6230	{0}	RH02	B001	875	575
RH102L12	6230	{0}	RH02	B001	875
RH137K23	6230	{0}	RH02	B001	875	575
RH201H22	6230	{0}	RH02	B001	875
RH039D01	6232	{0}	RH02	B001	4106
RH067H23	6232	{0}	RH02	B001	4106	958
RH056A04	6251	{0}	RH02	B001	744	1085
RH064J02	6251	{0}	RH02	B001	744	1085
RH083A21	6251	{0}	RH02	B001	744	1085
RH095I14	6251	{0}	RH02	B001	744
RH105C07	6251	{0}	RH02	B001	744
RH142P10	6251	{0}	RH02	B001	744	1085
RH146M09	6251	{0}	RH02	B001	744	0
RH184D16	6251	{0}	RH02	B001	744
RH203O18	6251	{0}	RH02	B001	744
RH024D12	6258	{0}	RH02	B001-B003	979
RH024I09	6258	{0}	RH02	B001-B003
RH070D13	6258	{0}	RH02	B001-B003	979	716
RH097G10	6258	{0}	RH02	B001-B003	979
RH174P24	6258	{0}	RH02	B001-B003	979
RH198F23	6258	{0}	RH02	B001-B003	979
RH201G24	6258	{0}	RH02	B001-B003
RH038I15	6262	{0}	RH02	B001-B003	379	3198
RH066J11	6262	{0}	RH02	B001-B003	379	3198
RH072J14	6262	{0}	RH02	B001-B003	379
RH143N07	6262	{0}	RH02	B001-B003	379
RH149F18	6262	{0}	RH02	B001-B003	379	3198
RH018E23	6267	{0}	RH02	B001-B003	4334	469
RH053C11	6267	{0}	RH02	B001-B003	4334	469
RH058N14	6267	{0}	RH02	B001-B003	4334	469
RH066H23	6267	{0}	RH02	B001-B003	4334	469
RH193P03	6267	{0}	RH02	B001-B003	4334
RH014M16	6275	{1}	RH02	B001-B002	448	0
RH079M08	6275	{1}	RH02	B001-B002	448	587
RH005H05	6285	{0}	RH02	B002	882	911
RH012K01	6285	{0}	RH02	B002	882	911
RH052D12	6285	{0}	RH02	B002	882	911
RH075N07	6285	{0}	RH02	B002	882	0
RH075P17	6285	{0}	RH02	B002	882	0
RH144N13	6285	{0}	RH02	B002	882	0
RH187D24	6285	{0}	RH02	B002	882
RH012L04	6286	{1}	RH02	B002	296	939
RH021I07	6286	{1}	RH02	B002	296	939
RH179F07	6286	{1}	RH02	B002	296
RH200F12	6286	{1}	RH02	B002	296
RH002L03	6287	{0}	RH02	B002	882	911
RH005H05	6287	{0}	RH02	B002	882	911
RH012K01	6287	{0}	RH02	B002	882	911
RH035P07	6287	{0}	RH02	B002	882	911
RH044F06	6287	{0}	RH02	B002	882	911
RH052D12	6287	{0}	RH02	B002	882	911
RH075N07	6287	{0}	RH02	B002	882	0
RH127B15	6287	{0}	RH02	B002	882	1837
RH144N13	6287	{0}	RH02	B002	882	0
RH163B22	6287	{0}	RH02	B002	882	911
RH187D24	6287	{0}	RH02	B002	882
RH006C20	6302	{0}	RH02	B005	296	939
RH041J03	6302	{0}	RH02	B005	296	939
RH041L09	6302	{0}	RH02	B005	296	2528
RH048J18	6302	{0}	RH02	B005	296	939
RH066A19	6302	{0}	RH02	B005	296	939
RH142K04	6302	{0}	RH02	B005	296	939
RH164N13	6302	{0}	RH02	B005	296	939
RH181I05	6302	{0}	RH02	B005	296
RH195F22	6302	{0}	RH02	B005	296
RH202P17	6302	{0}	RH02	B005	296
RH013B19	6304	{1}	RH02	B006	2256	3202
RH062H06	6304	{1}	RH02	B006	2256	3202
RH013B19	6305	{1}	RH02	B006	2256	3202
RH062H06	6305	{1}	RH02	B006	2256	3202
RH055H06	6313	{0}	RH02	B007	4039	1689
RH182A23	6313	{0}	RH02	B007	4039
RH203P08	6313	{0}	RH02	B007	4039
RH055H06	6314	{0}	RH02	B007	4039	1689
RH095G12	6314	{0}	RH02	B007	4039
RH120E12	6314	{0}	RH02	B007	4039	128
RH166B08	6314	{0}	RH02	B007	4039	128
RH203P08	6314	{0}	RH02	B007	4039
RH025J03	6323	{1}	RH02	B010	239
RH031D23	6323	{1}	RH02	B010	239	135
RH189D15	6323	{1}	RH02	B010	239
RH200M19	6323	{1}	RH02	B010	239
RH025E15	6326	{1}	RH02	B011	4389
RH034N09	6326	{1}	RH02	B011	4389	319
RH087K16	6326	{1}	RH02	B011	4389	319
RH101N10	6326	{1}	RH02	B011	4389
RH121J14	6326	{1}	RH02	B011	4389	319
RH138I14	6326	{1}	RH02	B011	4389	319
RH065L01	6349	{1}	RH02	B021	0	3195
RH100I03	6349	{1}	RH02	B021	2367	3195
RH155L04	6349	{1}	RH02	B021	2367	3195
RH159J17	6349	{1}	RH02	B021	2367	3195
RH169M04	6349	{1}	RH02	B021	2367
RH195G07	6349	{1}	RH02	B021	2367
RH038L15	6356	{1}	RH02	B024-B025	2501	659
RH099F17	6356	{1}	RH02	B024-B025	2501
RH013E22	6366	{1}	RH02	B027	1955	812
RH085B03	6366	{1}	RH02	B027	1955	812
RH096N03	6366	{1}	RH02	B027	1955
RH162H21	6366	{1}	RH02	B027	1955	812
RH176G08	6366	{1}	RH02	B027	1955
RH151N08	6376	{1}	RH02	B029	1859	761
RH178B20	6376	{1}	RH02	B029	1859
RH060D18	6385	{1}	RH02	B032	431	344
RH064L02	6385	{1}	RH02	B032	431	344
RH201B18	6385	{1}	RH02	B032	431
RH013J15	6387	{0}	RH02	B032	1597	344
RH061J15	6387	{0}	RH02	B032	1597	344
RH067F11	6387	{0}	RH02	B032	1597	344
RH084E02	6387	{0}	RH02	B032	1597	344
RH128D13	6387	{0}	RH02	B032	1597	344
RH128A15	6394	{1}	RH02	B032-B033	431	344
RH158F12	6394	{1}	RH02	B032-B033	431	344
RH165J09	6394	{1}	RH02	B032-B033	431	344
RH171J17	6394	{1}	RH02	B032-B033	431
RH017E05	6400	{0}	RH02	B033	1371	1768
RH023E17	6400	{0}	RH02	B033	1371
RH041E19	6400	{0}	RH02	B033	1371	1768
RH204E09	6400	{0}	RH02	B033	1371
RH017E05	6402	{0}	RH02	B033	1371	1768
RH023E17	6402	{0}	RH02	B033	1371
RH041E19	6402	{0}	RH02	B033	1371	1768
RH101L06	6402	{0}	RH02	B033	1371
RH204E09	6402	{0}	RH02	B033	1371
RH006O05	6403	{1}	RH02	B033	431	344
RH013G06	6403	{1}	RH02	B033	431	344
RH054A16	6403	{1}	RH02	B033	431	0
RH100K14	6403	{1}	RH02	B033	431	344
RH125B18	6403	{1}	RH02	B033	431	344
RH136P11	6403	{1}	RH02	B033	431	344
RH174P02	6403	{1}	RH02	B033	431
RH196P21	6403	{1}	RH02	B033	0
RH013J15	6404	{0}	RH02	B033	1597	344
RH101L06	6404	{0}	RH02	B033	1371
RH166C04	6404	{0}	RH02	B033	1597	344
RH008L05	6412	{1}	RH02	B036	512	201
RH178F07	6412	{1}	RH02	B036	512
RH008L05	6416	{1}	RH02	B036	512	201
RH065H05	6416	{1}	RH02	B036	512	201
RH068L05	6416	{1}	RH02	B036	512	201
RH073M22	6416	{1}	RH02	B036	512	0
RH123M22	6416	{1}	RH02	B036	512	201
RH161D22	6416	{1}	RH02	B036	512	201
RH171C22	6416	{1}	RH02	B036	512
RH173B10	6416	{1}	RH02	B036	512
RH178F07	6416	{1}	RH02	B036	512
RH096F23	6434	{0}	RH02	B051	3009
RH163E04	6434	{0}	RH02	B051	3009	833
RH017N05	6438	{1}	RH02	B051	2094	1905
RH128K07	6438	{1}	RH02	B051	2094	1905
RH146K17	6438	{1}	RH02	B051	2094	0
RH163A03	6438	{1}	RH02	B051	2094	1905
RH184B08	6438	{1}	RH02	B051	2094
RH198H19	6438	{1}	RH02	B051	2094
RH005M01	6444	{0}	RH02	B051	1060	3670
RH043P17	6444	{0}	RH02	B051	1060	3670
RH082M05	6444	{0}	RH02	B051	1060	3670
RH085H06	6444	{0}	RH02	B051	1060
RH105O04	6444	{0}	RH02	B051	1060
RH129N21	6444	{0}	RH02	B051	1060	3670
RH017N18	6448	{0}	RH02	B054	1536	1081
RH033J11	6448	{0}	RH02	B054	1536	3307
RH080I10	6448	{0}	RH02	B054	1536	1081
RH150M02	6448	{0}	RH02	B054	1536	1081
RH168I22	6448	{0}	RH02	B054	1536
RH052J13	6458	{0}	RH02	B057		302
RH052L15	6458	{0}	RH02	B057	900	0
RH067B11	6458	{0}	RH02	B057	900	302
RH098L16	6458	{0}	RH02	B057	900
RH005B11	6459	{1}	RH02	B057	1456	1552
RH036A14	6459	{1}	RH02	B057	1456	1552
RH076J19	6459	{1}	RH02	B057	1456
RH124I04	6459	{1}	RH02	B057	1456	1552
RH170A12	6459	{1}	RH02	B057	1456
RH178B10	6459	{1}	RH02	B057	1456
RH052O19	6465	{1}	RH02	B060	2067	1614
RH097E16	6465	{1}	RH02	B060	2067
RH006F11	6469	{1}	RH02	B060
RH090B13	6469	{1}	RH02	B060	184	3059
RH105K01	6469	{1}	RH02	B060	184
RH196J13	6469	{1}	RH02	B060	184
RH042A12	6482	{1}	RH02	B072		3572
RH042D09	6482	{1}	RH02	B072		0
RH088A05	6482	{1}	RH02	B072	763	3572
RH121L07	6482	{1}	RH02	B072	763	3572
RH154P17	6482	{1}	RH02	B072	763	3572
RH166J23	6482	{1}	RH02	B072	763	3572
RH187O18	6482	{1}	RH02	B072	763
RH014G13	6487	{0}	RH02	B072-B073	763	552
RH044M08	6487	{0}	RH02	B072-B073	763	552
RH130F19	6487	{0}	RH02	B072-B073	763	552
RH135E14	6487	{0}	RH02	B072-B073	763	552
RH143B03	6487	{0}	RH02	B072-B073	763	0
RH151E12	6487	{0}	RH02	B072-B073	763	552
RH154I01	6487	{0}	RH02	B072-B073	763	552
RH174B11	6487	{0}	RH02	B072-B073	763
RH187P16	6487	{0}	RH02	B072-B073	763
RH199B10	6487	{0}	RH02	B072-B073	763
RH042A12	6489	{1}	RH02	B072		3572
RH088A05	6489	{1}	RH02	B072	763	3572
RH121L07	6489	{1}	RH02	B072	763	3572
RH151L20	6489	{1}	RH02	B072	763	3572
RH154P17	6489	{1}	RH02	B072	763	3572
RH187O18	6489	{1}	RH02	B072	763
RH027D14	6490	{1}	RH02	B072	0
RH029L15	6490	{1}	RH02	B072
RH055A16	6490	{1}	RH02	B072	2521	3224
RH100K07	6490	{1}	RH02	B072	2521	3224
RH133L12	6490	{1}	RH02	B072	2521	3224
RH190M17	6506	{1}	RH02	B075-B079	1309
RH193K17	6506	{1}	RH02	B075-B079	1309
RH045H03	6514	{1}	RH02	B078	1105	3190
RH078G24	6514	{1}	RH02	B078	1105
RH081B12	6514	{1}	RH02	B078	1105	3190
RH089K08	6514	{1}	RH02	B078	1105	3190
RH152A22	6514	{1}	RH02	B078	1105	3190
RH161E19	6514	{1}	RH02	B078	1105	3190
RH011P01	6522	{0}	RH02	B080	357	2688
RH013L13	6522	{0}	RH02	B080	357	2688
RH008J11	6527	{1}	RH02	B080	1485	2688
RH010J10	6527	{1}	RH02	B080	1485	2688
RH139I17	6527	{1}	RH02	B080	1485	2688
RH143O09	6527	{1}	RH02	B080
RH144I21	6527	{1}	RH02	B080	1485	0
RH167F06	6527	{1}	RH02	B080	1485
RH194G13	6527	{1}	RH02	B080	1485
RH058G16	6536	{1}	RH02	B080	1866	67
RH095M13	6536	{1}	RH02	B080	1866
RH177O06	6536	{1}	RH02	B080	1866
RH006D15	6540	{0}	RH03	B001
RH066P05	6540	{0}	RH03	B001	906	3390
RH068L23	6540	{0}	RH03	B001	906	3390
RH071F07	6540	{0}	RH03	B001	906
RH090F03	6540	{0}	RH03	B001	906	3390
RH132M21	6540	{0}	RH03	B001	906	3390
RH169N10	6540	{0}	RH03	B001	906
RH006D15	6556	{0}	RH03	B002
RH066P05	6556	{0}	RH03	B002	906	3390
RH069E17	6556	{0}	RH03	B002	906	3390
RH090F03	6556	{0}	RH03	B002	906	3390
RH132M21	6556	{0}	RH03	B002	906	3390
RH169N10	6556	{0}	RH03	B002	906
RH049J05	6563	{0}	RH03	B003-B004	2044	1322
RH189N08	6563	{0}	RH03	B003-B004	2044
RH193P02	6563	{0}	RH03	B003-B004	2044
RH011O10	6565	{0}	RH03	B003	1688	793
RH017E07	6565	{0}	RH03	B003	1688	793
RH021H18	6565	{0}	RH03	B003	1688	793
RH045P01	6565	{0}	RH03	B003	1688	793
RH122K18	6565	{0}	RH03	B003	1688	793
RH192B04	6565	{0}	RH03	B003
RH082D20	6595	{1}	RH03	B009-B010	3323	2384
RH090O03	6595	{1}	RH03	B009-B010	3323	2384
RH020E20	6600	{1}	RH03	B009	2560	1456
RH021F03	6600	{1}	RH03	B009	2560	1456
RH075O22	6600	{1}	RH03	B009	2560
RH004K14	6603	{1}	RH03	B013	4445	697
RH067G15	6603	{1}	RH03	B013	4445	697
RH159O01	6603	{1}	RH03	B013	4445	697
RH188A09	6603	{1}	RH03	B013	4445
RH004K14	6605	{1}	RH03	B013	4445	697
RH018B06	6605	{1}	RH03	B013	4445	697
RH018B19	6605	{1}	RH03	B013	4445	0
RH033E13	6605	{1}	RH03	B013	4445	697
RH058K08	6605	{1}	RH03	B013	4445	697
RH067G15	6605	{1}	RH03	B013	4445	697
RH131G14	6605	{1}	RH03	B013	4445	697
RH165E24	6605	{1}	RH03	B013	4445	697
RH186F04	6605	{1}	RH03	B013	4445
RH018B03	6607	{1}	RH03	B013	4445	3262
RH028C20	6607	{1}	RH03	B013	4445
RH034M22	6607	{1}	RH03	B013	4445	3262
RH043I05	6607	{1}	RH03	B013	4445	3262
RH143H20	6607	{1}	RH03	B013	4445
RH168E03	6607	{1}	RH03	B013	4445
RH014K19	6610	{1}	RH03	B014	140	3557
RH065B08	6610	{1}	RH03	B014	140	3557
RH080F05	6610	{1}	RH03	B014	140	3557
RH083M17	6610	{1}	RH03	B014	140	3557
RH142D05	6610	{1}	RH03	B014	140	3557
RH181H09	6610	{1}	RH03	B014	140
RH197P09	6610	{1}	RH03	B014	140
RH027C10	6616	{0}	RH03	B016	419
RH058I07	6616	{0}	RH03	B016	419	3106
RH127A18	6616	{0}	RH03	B016	419	3106
RH141B07	6616	{0}	RH03	B016	419	0
RH152O04	6616	{0}	RH03	B016	419	3106
RH158G08	6616	{0}	RH03	B016	419	3106
RH204I13	6616	{0}	RH03	B016	419
RH015H09	6618	{0}	RH03	B019	275	3106
RH040P12	6618	{0}	RH03	B019	275	3106
RH046B10	6618	{0}	RH03	B019	275	3106
RH049B06	6618	{0}	RH03	B019	275	3106
RH052N01	6618	{0}	RH03	B019	275	3106
RH061I17	6618	{0}	RH03	B019	275	3106
RH067J08	6618	{0}	RH03	B019	275	3106
RH090H18	6618	{0}	RH03	B019	275	3106
RH106C20	6618	{0}	RH03	B019	275
RH165J14	6618	{0}	RH03	B019	275	3106
RH187H15	6618	{0}	RH03	B019	275
RH019F07	6620	{1}	RH03	B031-B032	501	482
RH052F10	6620	{1}	RH03	B031-B032	501	482
RH084L01	6620	{1}	RH03	B031-B032	501	482
RH094D15	6620	{1}	RH03	B031-B032	501	482
RH097C09	6620	{1}	RH03	B031-B032	501
RH097N09	6620	{1}	RH03	B031-B032	501
RH183E15	6620	{1}	RH03	B031-B032	501
RH017L20	6630	{1}	RH03	B034	739	482
RH054C23	6630	{1}	RH03	B034	739	482
RH024O17	6643	{1}	RH03	B037	1471
RH079E02	6643	{1}	RH03	B037	1471	1625
RH101P11	6643	{1}	RH03	B037	1471
RH101P16	6643	{1}	RH03	B037	1471
RH044H24	6658	{0}	RH03	B050	446	3115
RH088A14	6658	{0}	RH03	B050	4109	3115
RH099A11	6658	{0}	RH03	B050	4109
RH198O08	6658	{0}	RH03	B050	446
RH201P13	6658	{0}	RH03	B050	4109
RH043C18	6661	{1}	RH03	B052	3635	0
RH074E07	6661	{1}	RH03	B052	3635
RH011M15	6662	{0}	RH03	B053	561	173
RH030C06	6662	{0}	RH03	B053	561
RH044B20	6662	{0}	RH03	B053	561	173
RH100F22	6662	{0}	RH03	B053	561	173
RH135G03	6662	{0}	RH03	B053
RH167B10	6662	{0}	RH03	B053	561
RH196G02	6662	{0}	RH03	B053	561
RH006I12	6694	{1}	RH04	B001	1521	1600
RH007E14	6694	{1}	RH04	B001	1521	1600
RH013K09	6694	{1}	RH04	B001	1521	1600
RH034N16	6694	{1}	RH04	B001	1521	0
RH035O20	6694	{1}	RH04	B001	1521	1600
RH168E13	6694	{1}	RH04	B001	1521
RH002M08	6734	{0}	RH04	B017	4047	1886
RH020C16	6734	{0}	RH04	B017	4047	1886
RH162B09	6734	{0}	RH04	B017	4047	1886
RH202E20	6734	{0}	RH04	B017	4047
RH069L09	6735	{1}	RH04	B017	1568	1886
RH105P02	6735	{1}	RH04	B017	1568
RH139A14	6735	{1}	RH04	B017	1568	1886
RH190L22	6735	{1}	RH04	B017	1568
RH069L09	6736	{1}	RH04	B017	1568	1886
RH105P02	6736	{1}	RH04	B017	1568
RH135G07	6736	{1}	RH04	B017	1568	1886
RH139A14	6736	{1}	RH04	B017	1568	1886
RH190L22	6736	{1}	RH04	B017	1568
RH069L09	6737	{1}	RH04	B017	1568	1886
RH105P02	6737	{1}	RH04	B017	1568
RH135G07	6737	{1}	RH04	B017	1568	1886
RH139A14	6737	{1}	RH04	B017	1568	1886
RH190L22	6737	{1}	RH04	B017	1568
RH060M01	6740	{1}	RH04	B018	1568	1886
RH080G05	6740	{1}	RH04	B018	1568	1886
RH091G17	6740	{1}	RH04	B018	1568	1886
RH154F22	6740	{1}	RH04	B018	1568	1886
RH158I09	6740	{1}	RH04	B018	1568	1886
RH161O13	6740	{1}	RH04	B018	1568	1886
RH195E12	6740	{1}	RH04	B018	1568
RH197N17	6740	{1}	RH04	B018	1568
RH026G15	6741	{1}	RH04	B018	597	0
RH053F23	6741	{1}	RH04	B018	597	3405
RH058O04	6741	{1}	RH04	B018	597	3405
RH099C01	6741	{1}	RH04	B018	597
RH129I06	6741	{1}	RH04	B018	597	3405
RH133A18	6741	{1}	RH04	B018	597	3405
RH175J12	6741	{1}	RH04	B018	597
RH060M01	6746	{1}	RH04	B019-B020	1568	1886
RH091G17	6746	{1}	RH04	B019-B020	1568	1886
RH158I09	6746	{1}	RH04	B019-B020	1568	1886
RH161O13	6746	{1}	RH04	B019-B020	1568	1886
RH195E12	6746	{1}	RH04	B019-B020	1568
RH197N17	6746	{1}	RH04	B019-B020	1568
RH031H05	6750	{0}	RH04	B021		0
RH031J05	6750	{0}	RH04	B021		0
RH163N06	6750	{0}	RH04	B021	1313	2205
RH049C05	6776	{1}	RH04	B023	4063	2093
RH066P17	6776	{1}	RH04	B023	4063	2093
RH072P24	6776	{1}	RH04	B023	4063	0
RH089H21	6776	{1}	RH04	B023	4063
RH144L14	6776	{1}	RH04	B023	4063
RH013M17	6782	{0}	RH04	B021-B024	764	3405
RH040J18	6782	{0}	RH04	B021-B024	764	3405
RH043N04	6782	{0}	RH04	B021-B024	764	3405
RH046L05	6782	{0}	RH04	B021-B024	764	3405
RH074G05	6782	{0}	RH04	B021-B024	764
RH199G05	6782	{0}	RH04	B021-B024	764
RH202C11	6782	{0}	RH04	B021-B024	764
RH090N01	6792	{0}	RH04	B027	2561	2089
RH097J17	6792	{0}	RH04	B027	2282
RH183O09	6792	{0}	RH04	B027	2282
RH189E06	6792	{0}	RH04	B027	2282
RH202C18	6792	{0}	RH04	B027	2282
RH002L13	6793	{0}	RH04	B027	1252	689
RH021J09	6793	{0}	RH04	B027	1252	689
RH075L21	6793	{0}	RH04	B027	1252
RH085E02	6793	{0}	RH04	B027	1252	689
RH015I05	6794	{0}	RH04	B027-B028	650	383
RH039N14	6794	{0}	RH04	B027-B028	650	383
RH053E03	6794	{0}	RH04	B027-B028	650	383
RH068E13	6794	{0}	RH04	B027-B028
RH068F13	6794	{0}	RH04	B027-B028
RH085B22	6794	{0}	RH04	B027-B028	650	0
RH085J24	6794	{0}	RH04	B027-B028	650	0
RH086B06	6794	{0}	RH04	B027-B028	650	383
RH088A20	6794	{0}	RH04	B027-B028	650	383
RH128K08	6794	{0}	RH04	B027-B028	650	383
RH147O06	6794	{0}	RH04	B027-B028	650	383
RH006B10	6798	{0}	RH04	B027-B029	499	119
RH023K16	6798	{0}	RH04	B027-B029	499
RH038D16	6798	{0}	RH04	B027-B029	499	119
RH055J09	6798	{0}	RH04	B027-B029	499	119
RH084C17	6798	{0}	RH04	B027-B029	499	119
RH090M20	6798	{0}	RH04	B027-B029	499	119
RH159J03	6798	{0}	RH04	B027-B029	499	119
RH174K24	6798	{0}	RH04	B027-B029	499
RH198I17	6798	{0}	RH04	B027-B029	499
RH003B11	6806	{1}	RH04	B028	366	728
RH013D24	6806	{1}	RH04	B028	366	0
RH038I04	6806	{1}	RH04	B028	366	728
RH097G17	6806	{1}	RH04	B028	366
RH104N24	6806	{1}	RH04	B028	366
RH121I22	6806	{1}	RH04	B028	366	728
RH142A08	6806	{1}	RH04	B028	366	728
RH027A20	6811	{1}	RH04	B028	1169
RH042C14	6811	{1}	RH04	B028	1169	562
RH051L16	6811	{1}	RH04	B028	1169	562
RH125F17	6811	{1}	RH04	B028	1169	562
RH130L16	6811	{1}	RH04	B028	1169	562
RH138C05	6811	{1}	RH04	B028	1169	562
RH144H12	6811	{1}	RH04	B028	1169	0
RH050C16	6816	{0}	RH04	B028	519	392
RH086B02	6816	{0}	RH04	B028	519	392
RH120A02	6816	{0}	RH04	B028	519	392
RH137D12	6816	{0}	RH04	B028
RH175N05	6816	{0}	RH04	B028	519
RH181E15	6816	{0}	RH04	B028	519
RH006B10	6826	{0}	RH04	B029	499	119
RH023K16	6826	{0}	RH04	B029	499
RH038D16	6826	{0}	RH04	B029	499	119
RH090M20	6826	{0}	RH04	B029	499	119
RH039N23	6836	{0}	RH04	B033	2426	233
RH041H15	6836	{0}	RH04	B033	2426	233
RH074H09	6836	{0}	RH04	B033	2426	0
RH100B21	6836	{0}	RH04	B033	2426	233
RH127H09	6836	{0}	RH04	B033	2426	233
RH009N05	6837	{0}	RH04	B033-B035	397	644
RH025N02	6837	{0}	RH04	B033-B035	397	0
RH025N07	6837	{0}	RH04	B033-B035	397
RH054O06	6837	{0}	RH04	B033-B035	397	644
RH086P02	6837	{0}	RH04	B033-B035	397	644
RH087C17	6837	{0}	RH04	B033-B035	397	644
RH141H01	6837	{0}	RH04	B033-B035	397	644
RH203B13	6837	{0}	RH04	B033-B035	397
RH015D21	6839	{1}	RH04	B033	334	233
RH044F18	6839	{1}	RH04	B033	334	233
RH094B08	6839	{1}	RH04	B033	334	233
RH099G09	6839	{1}	RH04	B033	334
RH104O15	6839	{1}	RH04	B033	334
RH142G21	6839	{1}	RH04	B033	334	233
RH144J20	6839	{1}	RH04	B033	334	0
RH203K16	6839	{1}	RH04	B033	334
RH006I02	6847	{0}	RH04	B033-B037
RH017N23	6847	{0}	RH04	B033-B037	1544
RH037F06	6847	{0}	RH04	B033-B037	1544	753
RH046E24	6847	{0}	RH04	B033-B037	1544	0
RH075P08	6847	{0}	RH04	B033-B037	1544	0
RH083I23	6847	{0}	RH04	B033-B037	1544	753
RH048D18	6850	{1}	RH04	B036	2437	2005
RH121E14	6850	{1}	RH04	B036	2437	2005
RH153J10	6850	{1}	RH04	B036	2437	2005
RH184E06	6850	{1}	RH04	B036	2437
RH045M20	6851	{0}	RH06	B014	354	432
RH046N22	6851	{0}	RH06	B014	354	0
RH056H05	6851	{0}	RH06	B014	354	432
RH075H03	6851	{0}	RH06	B014	354
RH094K17	6851	{0}	RH06	B014	354	432
RH101O11	6851	{0}	RH06	B014	354
RH130L10	6851	{0}	RH06	B014	354	432
RH013F11	6854	{1}	RH04	B034-B035	4193	3799
RH022H19	6854	{1}	RH04	B034-B035	4193	3799
RH030C23	6854	{1}	RH04	B034-B035	4193
RH045B12	6854	{1}	RH04	B034-B035	4193	3799
RH061N03	6854	{1}	RH04	B034-B035	4193	3799
RH076C15	6854	{1}	RH04	B034-B035	4193	0
RH077J09	6854	{1}	RH04	B034-B035	4193
RH095D02	6854	{1}	RH04	B034-B035	4193
RH097H20	6854	{1}	RH04	B034-B035	4193
RH131J06	6854	{1}	RH04	B034-B035	4193	3799
RH133O17	6854	{1}	RH04	B034-B035	4193	3799
RH182O08	6854	{1}	RH04	B034-B035	4193
RH202B07	6854	{1}	RH04	B034-B035	4193
RH039A14	6856	{0}	RH04	B034-B035	2221	327
RH103F12	6856	{0}	RH04	B034-B035	2221
RH106A12	6856	{0}	RH04	B034-B035	2221
RH166B12	6856	{0}	RH04	B034-B035	2221	327
RH013M07	6865	{0}	RH04	B034-B035	705	566
RH126L11	6865	{0}	RH04	B034-B035	705	566
RH129A22	6865	{0}	RH04	B034-B035	705	566
RH144M09	6865	{0}	RH04	B034-B035	705
RH180B23	6865	{0}	RH04	B034-B035	705
RH054L08	6883	{1}	RH04	B034	4244	3118
RH088F03	6883	{1}	RH04	B034	4244	3118
RH159H20	6883	{1}	RH04	B034	4244	3118
RH013E11	6884	{0}	RH04	B034-B035	274	1846
RH022D10	6884	{0}	RH04	B034-B035	274	1846
RH048C12	6884	{0}	RH04	B034-B035	274	1846
RH066I07	6884	{0}	RH04	B034-B035	274	1846
RH149G22	6884	{0}	RH04	B034-B035	0	1846
RH197C03	6884	{0}	RH04	B034-B035	274
RH203B02	6884	{0}	RH04	B034-B035	274
RH031G18	6894	{0}	RH04	B034	1079	644
RH052F17	6894	{0}	RH04	B034	1079	3297
RH171N22	6894	{0}	RH04	B034	1079
RH181C15	6894	{0}	RH04	B034	1079
RH185I23	6894	{0}	RH04	B034	1079
RH202A11	6894	{0}	RH04	B034	1079
RH033K04	6914	{0}	RH04	B035	662	3747
RH057I20	6914	{0}	RH04	B035	662	3747
RH087A11	6914	{0}	RH04	B035	662	3747
RH155C10	6914	{0}	RH04	B035	662	3747
RH059L21	6917	{0}	RH04	B035		0
RH129J15	6917	{0}	RH04	B035	705	1479
RH140L19	6917	{0}	RH04	B035	705	1479
RH058A17	6918	{0}	RH04	B035	4296	0
RH058E21	6918	{0}	RH04	B035	4296
RH059O08	6918	{0}	RH04	B035	4296	3292
RH065E03	6918	{0}	RH04	B035	4296	3292
RH065G19	6918	{0}	RH04	B035	4296	3584
RH030P02	6920	{0}	RH04	B035	2274
RH033G22	6920	{0}	RH04	B035	2274	1366
RH082D23	6920	{0}	RH04	B035	2274	1366
RH145I05	6920	{0}	RH04	B035	2274	0
RH089P03	6922	{1}	RH04	B035	4296	3292
RH095N19	6922	{1}	RH04	B035	4296
RH103K20	6922	{1}	RH04	B035	4296
RH105B18	6922	{1}	RH04	B035	4296
RH156I11	6922	{1}	RH04	B035		3292
RH179C19	6922	{1}	RH04	B035	4296
RH181N07	6922	{1}	RH04	B035	4296
RH082K12	6923	{0}	RH04	B035	4237	240
RH188D15	6923	{0}	RH04	B035	4237
RH195G16	6923	{0}	RH04	B035	4237
RH003A21	6927	{0}	RH04	B035	176	3628
RH006E06	6927	{0}	RH04	B035	4233	3628
RH054G17	6927	{0}	RH04	B035	176	3628
RH063E06	6927	{0}	RH04	B035	176	3628
RH079O09	6927	{0}	RH04	B035	4233	3628
RH096B22	6927	{0}	RH04	B035	4233
RH096G07	6927	{0}	RH04	B035	4233
RH096N11	6927	{0}	RH04	B035	176
RH135B03	6927	{0}	RH04	B035	4233	3628
RH142A20	6927	{0}	RH04	B035	176	3628
RH202O03	6927	{0}	RH04	B035	176
RH040B17	6928	{1}	RH04	B035-B036	25	3559
RH102B06	6928	{1}	RH04	B035-B036	25
RH128D18	6928	{1}	RH04	B035-B036	25	3559
RH130C03	6928	{1}	RH04	B035-B036	25	0
RH143G22	6928	{1}	RH04	B035-B036	25	0
RH176P21	6928	{1}	RH04	B035-B036	25
RH023F09	6933	{0}	RH04	B035	1349
RH037H20	6933	{0}	RH04	B035	1349	3585
RH040K04	6933	{0}	RH04	B035	1349	3585
RH139A24	6933	{0}	RH04	B035	1349	3585
RH187L17	6933	{0}	RH04	B035	0
RH042O08	6934	{0}	RH04	B035	931	846
RH058M20	6934	{0}	RH04	B035	931	846
RH203I20	6934	{0}	RH04	B035	931
RH042B08	6936	{0}	RH04	B035	1454	3584
RH057A24	6936	{0}	RH04	B035	1454	3584
RH059M18	6936	{0}	RH04	B035	1454	3584
RH202F01	6936	{0}	RH04	B035	1454
RH003C16	6941	{1}	RH04	B035	230	1593
RH015P14	6941	{1}	RH04	B035	230	1593
RH021F16	6941	{1}	RH04	B035	230	1593
RH099D21	6941	{1}	RH04	B035	230
RH126D22	6941	{1}	RH04	B035	230	1593
RH127N12	6941	{1}	RH04	B035	230	1593
RH153K14	6941	{1}	RH04	B035	230	1593
RH190M05	6941	{1}	RH04	B035	230
RH022M03	6943	{0}	RH04	B035	1079	644
RH031G18	6943	{0}	RH04	B035	1079	644
RH171N22	6943	{0}	RH04	B035	1079
RH177A15	6943	{0}	RH04	B035	1079
RH181C15	6943	{0}	RH04	B035	1079
RH185I23	6943	{0}	RH04	B035	1079
RH202A11	6943	{0}	RH04	B035	1079
RH011M21	6944	{0}	RH04	B035	661	733
RH028F07	6944	{0}	RH04	B035	661
RH094J15	6944	{0}	RH04	B035	661	733
RH174P15	6944	{0}	RH04	B035	661
RH175M02	6944	{0}	RH04	B035	661
RH010G04	6945	{0}	RH04	B035	162	147
RH023I13	6945	{0}	RH04	B035	162
RH033P23	6945	{0}	RH04	B035	162	147
RH053L11	6945	{0}	RH04	B035	162	147
RH061A16	6945	{0}	RH04	B035	162	147
RH081A10	6945	{0}	RH04	B035	162	147
RH083F24	6945	{0}	RH04	B035	162	147
RH201B12	6945	{0}	RH04	B035	162
RH203J07	6945	{0}	RH04	B035	162
RH008B01	6946	{0}	RH04	B035	1582	1396
RH155G01	6946	{0}	RH04	B035	1582	1396
RH005M04	6956	{0}	RH04	B035	2523	3399
RH055H02	6956	{0}	RH04	B035	2523	3399
RH073N22	6956	{0}	RH04	B035	2523	0
RH074A01	6956	{0}	RH04	B035	2523	0
RH163N23	6956	{0}	RH04	B035	2523	3399
RH057L21	6957	{0}	RH04	B035	679	1248
RH086D09	6957	{0}	RH04	B035	679	1248
RH160N04	6957	{0}	RH04	B035	679	1248
RH162K16	6957	{0}	RH04	B035	679	1248
RH178M20	6957	{0}	RH04	B035	679
RH184L16	6957	{0}	RH04	B035	679
RH127A21	6958	{0}	RH04	B035	1056	3584
RH132O07	6958	{0}	RH04	B035	1056	3584
RH142G17	6958	{0}	RH04	B035	1056	3584
RH182K24	6958	{0}	RH04	B035	1056
RH198K03	6958	{0}	RH04	B035	1056
RH048P04	6959	{0}	RH04	B035	2497	1672
RH071C16	6959	{0}	RH04	B035	2497	0
RH126A03	6959	{0}	RH04	B035	2497	1672
RH175L17	6959	{0}	RH04	B035	3840
RH055N14	6962	{0}	RH04	B035	462	1242
RH056H24	6962	{0}	RH04	B035	462	1242
RH059A03	6962	{0}	RH04	B035	462	0
RH059I03	6962	{0}	RH04	B035	462
RH070A04	6962	{0}	RH04	B035		0
RH081F22	6962	{0}	RH04	B035	462	1242
RH090B19	6962	{0}	RH04	B035	462	1242
RH147L24	6962	{0}	RH04	B035	462	1242
RH172L23	6962	{0}	RH04	B035	462
RH031O18	6965	{0}	RH04	B035	972	3496
RH123M13	6965	{0}	RH04	B035	972	3496
RH166O11	6965	{0}	RH04	B035	972	3497
RH182A19	6965	{0}	RH04	B035	972
RH007L12	6966	{0}	RH04	B035	245	369
RH031D20	6966	{0}	RH04	B035	245	369
RH035L03	6966	{0}	RH04	B035	245	0
RH057A06	6966	{0}	RH04	B035	245	1568
RH061N13	6966	{0}	RH04	B035	245	1568
RH067I05	6966	{0}	RH04	B035	245	369
RH089B20	6966	{0}	RH04	B035	245	369
RH097F24	6966	{0}	RH04	B035	245
RH105I18	6966	{0}	RH04	B035	245
RH127O03	6966	{0}	RH04	B035	245	369
RH142K07	6966	{0}	RH04	B035	245	369
RH149J01	6966	{0}	RH04	B035	245	1568
RH151A09	6966	{0}	RH04	B035	245	369
RH151E07	6966	{0}	RH04	B035	245	1568
RH156H03	6966	{0}	RH04	B035	245	1568
RH184E22	6966	{0}	RH04	B035	245
RH186O18	6966	{0}	RH04	B035	245
RH187A03	6966	{0}	RH04	B035	245
RH193L06	6966	{0}	RH04	B035	245
RH198E21	6966	{0}	RH04	B035	245
RH013F10	6969	{1}	RH04	B035	1804	1269
RH019E18	6969	{1}	RH04	B035	1804	0
RH019G02	6969	{1}	RH04	B035	1804	0
RH052M16	6969	{1}	RH04	B035	1804	1269
RH100L06	6969	{1}	RH04	B035	1804	1269
RH136M08	6969	{1}	RH04	B035	1804	1269
RH176C10	6969	{1}	RH04	B035	1804
RH039A14	6970	{0}	RH04	B035	2221	327
RH103F12	6970	{0}	RH04	B035	2221
RH106A12	6970	{0}	RH04	B035	2221
RH166B12	6970	{0}	RH04	B035	2221	327
RH015A11	6975	{0}	RH04	B035	938	938
RH018G02	6975	{0}	RH04	B035	938	938
RH124J19	6975	{0}	RH04	B035	938	938
RH137D08	6975	{0}	RH04	B035	938	938
RH143A01	6975	{0}	RH04	B035	938	0
RH156G02	6975	{0}	RH04	B035	938	938
RH001D04	6976	{0}	RH04	B035	1361	1328
RH018L21	6976	{0}	RH04	B035	1361	1328
RH042H11	6976	{0}	RH04	B035	1361	1328
RH099G06	6976	{0}	RH04	B035	1361
RH162P04	6976	{0}	RH04	B035	1361	1328
RH186C18	6976	{0}	RH04	B035	1361
RH193D22	6976	{0}	RH04	B035	1361
RH030A12	6977	{1}	RH04	B035	1012
RH077E19	6977	{1}	RH04	B035	1012
RH137D05	6977	{1}	RH04	B035	1012	1726
RH195F16	6977	{1}	RH04	B035	1012
RH062J10	6978	{1}	RH04	B035	569	2414
RH097O18	6978	{1}	RH04	B035	569
RH175N06	6978	{1}	RH04	B035	569
RH033L04	6979	{0}	RH04	B035	133	3290
RH046L14	6979	{0}	RH04	B035	133	3290
RH085J12	6979	{0}	RH04	B035	133	3290
RH167L10	6979	{0}	RH04	B035	133
RH172M22	6979	{0}	RH04	B035	133
RH193N19	6979	{0}	RH04	B035	133
RH020I11	6983	{1}	RH04	B035	887	326
RH159A20	6983	{1}	RH04	B035	887	326
RH176N21	6983	{1}	RH04	B035	887
RH189L05	6983	{1}	RH04	B035	887
RH001I14	6984	{1}	RH04	B035	1662	1251
RH073D09	6984	{1}	RH04	B035	1662
RH196N24	6984	{1}	RH04	B035	1662
RH034D09	6985	{0}	RH04	B035	1079	644
RH048E15	6985	{0}	RH04	B035	1079	644
RH073B10	6985	{0}	RH04	B035	1079
RH090M01	6985	{0}	RH04	B035	1079	644
RH166J22	6985	{0}	RH04	B035	0	644
RH013B05	6986	{0}	RH04	B035	931	846
RH041E02	6986	{0}	RH04	B035	931	846
RH101M24	6986	{0}	RH04	B035	407
RH173L21	6986	{0}	RH04	B035	407
RH197O15	6986	{0}	RH04	B035	407
RH081C05	6987	{0}	RH04	B035	3224	3584
RH095C04	6987	{0}	RH04	B035	0
RH074A21	7000	{0}	RH04	B035	1983	0
RH084K09	7000	{0}	RH04	B035	1983	1939
RH132C23	7000	{0}	RH04	B035	1983	1939
RH144J19	7000	{0}	RH04	B035	1983	0
RH148F06	7000	{0}	RH04	B035	1983	1939
RH018G05	7006	{1}	RH04	B035		3627
RH129B07	7006	{1}	RH04	B035	933	3627
RH015I21	7007	{0}	RH04	B035	3724	2475
RH121P03	7007	{0}	RH04	B035	3724	2475
RH005M04	7008	{0}	RH04	B035	2523	3399
RH055H02	7008	{0}	RH04	B035	2523	3399
RH073N22	7008	{0}	RH04	B035	2523	0
RH163N23	7008	{0}	RH04	B035	2523	3399
RH018H17	7010	{0}	RH04	B035	662	3630
RH025K20	7010	{0}	RH04	B035	662
RH027K21	7010	{0}	RH04	B035	662
RH031B05	7010	{0}	RH04	B035	662	3630
RH042P24	7010	{0}	RH04	B035	662	3630
RH086K02	7010	{0}	RH04	B035	662	3630
RH150I05	7010	{0}	RH04	B035	662	3630
RH163J13	7010	{0}	RH04	B035	662	3630
RH201E05	7010	{0}	RH04	B035	662
RH003L11	7020	{0}	RH04	B035	1662	1251
RH173I05	7020	{0}	RH04	B035	1662
RH017B08	7026	{0}	RH04	B035	844	390
RH031G14	7026	{0}	RH04	B035	844	390
RH079K09	7026	{0}	RH04	B035	844	390
RH158L18	7026	{0}	RH04	B035	844	390
RH174J24	7026	{0}	RH04	B035	0
RH025F22	7030	{0}	RH04	B035	4250
RH027P10	7030	{0}	RH04	B035	4250
RH036H23	7030	{0}	RH04	B035	4250	315
RH041M13	7030	{0}	RH04	B035	4250	315
RH094D08	7030	{0}	RH04	B035	4250	315
RH122H04	7030	{0}	RH04	B035	4250	315
RH130M04	7030	{0}	RH04	B035	4250	315
RH164J15	7030	{0}	RH04	B035	4250	315
RH170J15	7030	{0}	RH04	B035	4250
RH122O04	7031	{0}	RH04	B035	474	840
RH138L22	7031	{0}	RH04	B035	474	840
RH174E17	7031	{0}	RH04	B035	474
RH197G08	7031	{0}	RH04	B035
RH012G18	7033	{0}	RH04	B035-B037		0
RH047I11	7033	{0}	RH04	B035-B037	1790	2017
RH083G01	7033	{0}	RH04	B035-B037	1790	2017
RH089H22	7033	{0}	RH04	B035-B037	1790	2017
RH136K05	7033	{0}	RH04	B035-B037	1790	2017
RH168N11	7033	{0}	RH04	B035-B037	1790
RH017G20	7035	{0}	RH04	B035	1726	682
RH018B18	7035	{0}	RH04	B035	1726	682
RH091G01	7035	{0}	RH04	B035		682
RH139K18	7035	{0}	RH04	B035		682
RH162L10	7035	{0}	RH04	B035	1726	682
RH202O06	7035	{0}	RH04	B035	1726
RH044N01	7038	{1}	RH04	B035	735	1111
RH122J16	7038	{1}	RH04	B035	735	1111
RH168O06	7038	{1}	RH04	B035	735
RH123P22	7045	{0}	RH04	B035	1602	1660
RH142H20	7045	{0}	RH04	B035	1602	1660
RH195B04	7045	{0}	RH04	B035	1602
RH024P13	7061	{0}	RH04	B035-B037	729
RH047D15	7061	{0}	RH04	B035-B037	729	1226
RH054C09	7061	{0}	RH04	B035-B037	729	1226
RH068I08	7061	{0}	RH04	B035-B037	729	1226
RH089B12	7061	{0}	RH04	B035-B037	729	1226
RH158A07	7061	{0}	RH04	B035-B037	729	1226
RH168F16	7061	{0}	RH04	B035-B037	729
RH134E20	7065	{1}	RH04	B035	4193	3799
RH166A01	7065	{1}	RH04	B035	4193	3799
RH184O03	7065	{1}	RH04	B035	4193
RH186N18	7065	{1}	RH04	B035	4193
RH198A01	7065	{1}	RH04	B035	4193
RH200O06	7065	{1}	RH04	B035	4193
RH041F05	7068	{1}	RH04	B035	524	0
RH143P04	7068	{1}	RH04	B035	2498
RH144B10	7068	{1}	RH04	B035	2498	0
RH146K10	7068	{1}	RH04	B035	2498
RH046A11	7072	{0}	RH04	B035	2243	3286
RH132F14	7072	{0}	RH04	B035	2243	3286
RH022K22	7089	{0}	RH04	B035-B036	534	709
RH059A06	7089	{0}	RH04	B035-B036	534	709
RH124K15	7089	{0}	RH04	B035-B036	534	709
RH138M17	7089	{0}	RH04	B035-B036	534	709
RH150L15	7089	{0}	RH04	B035-B036	534	709
RH174L14	7089	{0}	RH04	B035-B036	534
RH010D18	7090	{1}	RH04	B036	4230	3679
RH039F13	7090	{1}	RH04	B036	4230	0
RH123I15	7090	{1}	RH04	B036	4230	3679
RH131K09	7090	{1}	RH04	B036	4230	3679
RH198A05	7090	{1}	RH04	B036	4230
RH200D08	7090	{1}	RH04	B036	4230
RH048J11	7091	{1}	RH04	B036	2065	3060
RH053G16	7091	{1}	RH04	B036	2065	3060
RH058C11	7091	{1}	RH04	B036	2065	0
RH077O05	7091	{1}	RH04	B036	2065
RH101B23	7091	{1}	RH04	B036	2065
RH123O07	7091	{1}	RH04	B036	2065	3060
RH187G04	7091	{1}	RH04	B036	2065
RH054G10	7094	{1}	RH04	B036	4278	1346
RH060D11	7094	{1}	RH04	B036	4278	1346
RH087E22	7094	{1}	RH04	B036	4278	1346
RH160M06	7094	{1}	RH04	B036	4278	1346
RH172N02	7094	{1}	RH04	B036	4278
RH060D11	7096	{1}	RH04	B036	4278	1346
RH061E16	7096	{1}	RH04	B036	4278	1346
RH071L23	7096	{1}	RH04	B036	4278
RH092D07	7096	{1}	RH04	B036	4278	1346
RH099J20	7096	{1}	RH04	B036	4278
RH143C12	7096	{1}	RH04	B036	4278
RH003N22	7100	{1}	RH04	B036-B037	3295	2467
RH030N11	7100	{1}	RH04	B036-B037	3295
RH030O22	7100	{1}	RH04	B036-B037	3295
RH190B09	7100	{1}	RH04	B036-B037	3295
RH052A17	7113	{1}	RH04	B039	2363	1899
RH053M16	7113	{1}	RH04	B039	2363	1899
RH148K24	7113	{1}	RH04	B039	2363	1899
RH179A20	7113	{1}	RH04	B039	2363
RH012A05	7119	{1}	RH04	B044	622	490
RH066F14	7119	{1}	RH04	B044	622	490
RH137G10	7119	{1}	RH04	B044	622	490
RH140I09	7119	{1}	RH04	B044	622	490
RH168K11	7119	{1}	RH04	B044	622
RH197E11	7119	{1}	RH04	B044	622
RH010J02	7132	{1}	RH04	B056	2902	1054
RH089N08	7132	{1}	RH04	B056	2902	1054
RH162M14	7132	{1}	RH04	B056	2902	1054
RH103D13	7134	{1}	RH04	B056	1071
RH143K04	7134	{1}	RH04	B056	1071
RH056H03	7135	{1}	RH04	B056	2687	1054
RH120F04	7135	{1}	RH04	B056	2687	1054
RH201N03	7135	{1}	RH04	B056	2687
RH135H10	7139	{1}	RH04	B060	2520	1196
RH201I05	7139	{1}	RH04	B060	2520
RH065I10	7143	{1}	RH04	B060	2491	1196
RH091K06	7143	{1}	RH04	B060	2491	1196
RH100E21	7143	{1}	RH04	B060	2491	1196
RH203I15	7143	{1}	RH04	B060	2491
RH029K17	7144	{0}	RH04	B066	373
RH058F09	7144	{0}	RH04	B066	373	269
RH095G10	7144	{0}	RH04	B066	373
RH120L09	7144	{0}	RH04	B066	373	269
RH129M11	7144	{0}	RH04	B066	373	269
RH082K02	7165	{0}	RH04	B073	2573	1323
RH096A13	7165	{0}	RH04	B073	2573
RH157C11	7165	{0}	RH04	B073	2573	1323
RH173G11	7165	{0}	RH04	B073	2573
RH004D11	7167	{1}	RH04	B073	497	3235
RH011M18	7167	{1}	RH04	B073	497	3235
RH025F03	7167	{1}	RH04	B073	497
RH044K09	7167	{1}	RH04	B073	497	3235
RH045F11	7167	{1}	RH04	B073	497	3235
RH045O11	7167	{1}	RH04	B073	497	0
RH065I03	7167	{1}	RH04	B073	497	3235
RH122O14	7167	{1}	RH04	B073	497	3235
RH178C18	7167	{1}	RH04	B073	497
RH178L01	7167	{1}	RH04	B073	497
RH189E04	7167	{1}	RH04	B073	497
RH031C17	7170	{1}	RH04	B073	3040	1721
RH127D20	7170	{1}	RH04	B073	3040	1721
RH184B07	7170	{1}	RH04	B073	3040
RH006M04	7181	{0}	RH04	B099
RH144L16	7181	{0}	RH04	B099	1160
RH190H05	7181	{0}	RH04	B099	1160
RH008O04	7182	{0}	RH04	B101	1160	2917
RH025N06	7182	{0}	RH04	B101	1160
RH038H10	7182	{0}	RH04	B101	1160	2917
RH042F12	7182	{0}	RH04	B101	1160	2917
RH062M04	7182	{0}	RH04	B101	1160	2917
RH091N09	7182	{0}	RH04	B101	1160	2917
RH157D16	7182	{0}	RH04	B101	1160	2917
RH090D17	7183	{1}	RH04	B102	3037	2029
RH093H13	7183	{1}	RH04	B102	3693
RH173F02	7183	{1}	RH04	B102	3037
RH175N19	7183	{1}	RH04	B102	3037
RH051N05	7192	{0}	RH04	B103	4384	3
RH087L12	7192	{0}	RH04	B103	4384
RH156I03	7192	{0}	RH04	B103	4384	3
RH159I08	7192	{0}	RH04	B103	4384	3
RH180A21	7192	{0}	RH04	B103	4384
RH123P15	7193	{0}	RH04	B104	4384	3
RH135J08	7193	{0}	RH04	B104	4384	3
RH136I23	7193	{0}	RH04	B104		0
RH136K20	7193	{0}	RH04	B104		0
RH138P02	7193	{0}	RH04	B104	4384	3
RH142I08	7193	{0}	RH04	B104	4384	3
RH150B10	7193	{0}	RH04	B104	4384	3
RH168G15	7193	{0}	RH04	B104	4384
RH055J05	7201	{0}	RH04	B105	4384	3
RH103B14	7201	{0}	RH04	B105	4384
RH127D21	7201	{0}	RH04	B105	4384	3
RH134M14	7201	{0}	RH04	B105	4384	3
RH163K13	7201	{0}	RH04	B105	4384	3
RH172H22	7201	{0}	RH04	B105	4384
RH184O08	7201	{0}	RH04	B105	4384
RH192F22	7201	{0}	RH04	B105	4384
RH011D08	7202	{0}	RH05	B001-B004	1161	1167
RH016I20	7202	{0}	RH05	B001-B004	1161	1167
RH027C02	7202	{0}	RH05	B001-B004	1161
RH054B06	7202	{0}	RH05	B001-B004	1161	1167
RH068L16	7202	{0}	RH05	B001-B004	1161	1167
RH140L10	7202	{0}	RH05	B001-B004	1161	1167
RH202I20	7202	{0}	RH05	B001-B004	1161
RH159N19	7207	{1}	RH05	B001	2600	3502
RH011A10	7218	{0}	RH05	B002-B004	1948	612
RH089B22	7220	{1}	RH05	B002-B003	0	695
RH034L07	7226	{0}	RH05	B003-B004	1161	1167
RH035B14	7226	{0}	RH05	B003-B004	1161	1167
RH126H02	7226	{0}	RH05	B003-B004		1167
RH153E19	7226	{0}	RH05	B003-B004	17	286
RH003L19	7230	{0}	RH05	B003	17	286
RH096I09	7230	{0}	RH05	B003	17
RH105D15	7230	{0}	RH05	B003	17
RH131C06	7230	{0}	RH05	B003	17	286
RH013P10	7235	{0}	RH05	B004	17	286
RH059M19	7235	{0}	RH05	B004	17	286
RH075N23	7235	{0}	RH05	B004
RH103O09	7235	{0}	RH05	B004	17
RH121O01	7235	{0}	RH05	B004	17	286
RH128K13	7235	{0}	RH05	B004	17	286
RH133F12	7235	{0}	RH05	B004	17	286
RH142P12	7235	{0}	RH05	B004	17
RH170E08	7235	{0}	RH05	B004	17
RH173P18	7235	{0}	RH05	B004	17
RH175H01	7235	{0}	RH05	B004	17
RH180K03	7235	{0}	RH05	B004	17
RH197N01	7235	{0}	RH05	B004	17
RH040O18	7236	{1}	RH05	B004	3245	927
RH051A19	7236	{1}	RH05	B004	3245	927
RH092A08	7236	{1}	RH05	B004	2596	2234
RH092E19	7236	{1}	RH05	B004	3245	927
RH145P21	7236	{1}	RH05	B004	2596	0
RH173E21	7236	{1}	RH05	B004	0
RH202I20	7238	{0}	RH05	B004	1161
RH004B23	7241	{0}	RH05	B004	1633	829
RH014E03	7241	{0}	RH05	B004	1633	829
RH024G07	7241	{0}	RH05	B004	1633
RH081B09	7241	{0}	RH05	B004	1633	829
RH099F16	7241	{0}	RH05	B004	1633
RH136F03	7241	{0}	RH05	B004	1633	829
RH013P10	7243	{0}	RH05	B004	17	286
RH059M19	7243	{0}	RH05	B004	17	286
RH075K21	7243	{0}	RH05	B004
RH075N23	7243	{0}	RH05	B004
RH088O14	7243	{0}	RH05	B004	17	286
RH090C11	7243	{0}	RH05	B004	17	286
RH096I09	7243	{0}	RH05	B004	17
RH103O09	7243	{0}	RH05	B004	17
RH121O01	7243	{0}	RH05	B004	17	286
RH128K13	7243	{0}	RH05	B004	17	286
RH131C06	7243	{0}	RH05	B004	17	286
RH133F12	7243	{0}	RH05	B004	17	286
RH142P12	7243	{0}	RH05	B004	17
RH144N23	7243	{0}	RH05	B004	17
RH150K03	7243	{0}	RH05	B004	17	286
RH155I16	7243	{0}	RH05	B004	17	286
RH168C04	7243	{0}	RH05	B004	17
RH169H11	7243	{0}	RH05	B004	17
RH170E08	7243	{0}	RH05	B004	17
RH173P18	7243	{0}	RH05	B004	17
RH175H01	7243	{0}	RH05	B004	17
RH180K03	7243	{0}	RH05	B004	17
RH197N01	7243	{0}	RH05	B004	17
RH198E02	7243	{0}	RH05	B004	17
RH007N06	7248	{1}	RH05	B004	3518	695
RH036C17	7248	{1}	RH05	B004	3518	695
RH089B22	7248	{1}	RH05	B004	0	695
RH153B22	7248	{1}	RH05	B004	2919	695
RH042N03	7251	{0}	RH05	B004	3207	3261
RH005K10	7259	{0}	RH05	B010	4005	281
RH016N18	7259	{0}	RH05	B010	4005	281
RH018B21	7259	{0}	RH05	B010	4005	281
RH054F11	7259	{0}	RH05	B010	4005	281
RH164I04	7259	{0}	RH05	B010	0	281
RH133I18	7260	{0}	RH05	B012	2331	281
RH203L23	7261	{0}	RH05	B012	3263
RH125M03	7262	{1}	RH05	B013	3263	281
RH097J10	7263	{0}	RH05	B013	3263
RH105B16	7264	{1}	RH05	B014	4119
RH009K22	7265	{1}	RH05	B016	4119	3646
RH051F08	7265	{1}	RH05	B016	4119	3646
RH056F10	7265	{1}	RH05	B016	4119	3646
RH085N22	7265	{1}	RH05	B016	4119	0
RH091H11	7265	{1}	RH05	B016	4119	3646
RH123K10	7265	{1}	RH05	B016	4119	3646
RH145G09	7265	{1}	RH05	B016	4119	0
RH203M06	7265	{1}	RH05	B016	4119
GB075K11	7266	{0}	RH05	B017	1843
RH097P20	7266	{0}	RH05	B017	1843
RH136J18	7266	{0}	RH05	B017	1843	3646
RH141L24	7266	{0}	RH05	B017	1843	3646
GB075K11	7267	{0}	RH05	B017	1843
RH141L24	7267	{0}	RH05	B017	1843	3646
GB008J10	7268	{1}	RH05	B020	515
RH071N17	7268	{1}	RH05	B020	515	0
RH087A20	7268	{1}	RH05	B020	515	947
RH071N17	7269	{1}	RH05	B020	515	0
RH087A20	7269	{1}	RH05	B020	515	947
GB008E05	7270	{0}	RH05	B020	2346
RH009F22	7270	{0}	RH05	B020	2346	2504
RH083B01	7270	{0}	RH05	B020	2346	2504
RH018C21	7271	{0}	RH05	B020	3525	2491
RH168D19	7271	{0}	RH05	B020	3525
GB008E05	7274	{0}	RH05	B020	2346
RH083B01	7274	{0}	RH05	B020	2346	2504
GB056A14	7275	{0}	RH05	B020	3651
RH071N17	7276	{1}	RH05	B020	515	0
RH087A20	7276	{1}	RH05	B020	515	947
RH071N17	7277	{1}	RH05	B020	515	0
RH090A24	7277	{1}	RH05	B020	141	947
RH009P07	7278	{1}	RH05	B020	141	813
RH017L19	7278	{1}	RH05	B020	141	813
RH041F15	7278	{1}	RH05	B020	141	813
RH046F15	7278	{1}	RH05	B020	141	813
RH049M23	7278	{1}	RH05	B020	141	813
RH086A05	7278	{1}	RH05	B020	141	813
RH158C09	7278	{1}	RH05	B020	141	813
RH164I21	7278	{1}	RH05	B020	141	813
RH179M10	7278	{1}	RH05	B020	141
[truncated: 7,110 more rows]
