# Supplementary material for: A hybrid BAC physical map of potato: a framework for sequencing a heterozygous genome
Source: BMC Genomics. 2011 Dec 5;12:594. doi: 10.1186/1471-2164-12-594 (PMC3261212; doi:10.1186/1471-2164-12-594)
Supplement: Additional file 4 — Additional AFLP marker information. Full names and genetic map information of AFLP markers in the AFLP physical map. [file 1471-2164-12-594-S4.XLS]

## Sheet: MRK_INFO
Genetic map information for AFLP markers of the hybrid BAC physical map of diploid potato genotype RH
For details about the SHxRH genetic map see Van Os et al. (2006), Genetics 173:1075
segregation type <aaxab>: marker absent in genotype SH (aa) and present in genotype RH (ab)
segregation type <abxab>: "bridge" marker, present in genotype SH (ab) and present in genotype RH (ab)
segregation type <RHxRH>: marker comigrates with another RH marker; map location was resolved with bridge mapping algorithm
segregation type <SHxRH>: comigrating SH and RH markers; RH component mapped with bridge mapping algorithm
Mapping haplotype {-0}: marker specific to haplotype 0 of genotype RH
Mapping haplotype {-1}: marker specific to haplotype 1 of genotype RH
Mapping haplotype {00}: bridge marker of haplotype 0 in genotype SH and haplotype 0 in genotype RH
Mapping haplotype {01}: bridge marker of haplotype 0 in genotype SH and haplotype 1 in genotype RH
Mapping haplotype {10}: bridge marker of haplotype 1 in genotype SH and haplotype 0 in genotype RH
Mapping haplotype {11}: bridge marker of haplotype 1 in genotype SH and haplotype 1 in genotype RH
Primer combination	Marker_ID	Marker_name	Segregation type	MegaBACE mobility	Chromosome	Bins	Mapping haplotype
E45M60	9741	EATGMCTC_499	<abxab>	500.125	RH01	B001	{00}
E32M55	9786	EAACMCGA_119.6H	<abxab>	116.666	RH01	B001-B002	{10}
E32M49	20056	EAACMCAG_211.0	<aaxab>	210.107	RH01	B007	{-0}
E33M40	10163	EAAGMAGC_350H	<abxab>	348.388	RH01	B007-B012	{11}
E35M36	5399	EACAMACC_148.0	<aaxab>	145.809	RH01	B008-B009	{-1}
E38M36	9826	EACTMACC_24H	<abxab>	128.946	RH01	B008-B012	{11}
E33M59	9783	EAAGMCTA_416.1H	<abxab>	412.089	RH01	B008-B012	{10}
E39M36	20639	EAGAMACC_264H	<abxab>	263.102	RH01	B008-B012	{11}
E39M55	9814	EAGAMCGA_13H	<abxab>	182.806	RH01	B008-B012	{11}
E32M51	5403	EAACMCCA_127.1	<aaxab>	124.726	RH01	B009	{-0}
E37M47	9818	EACGMCAA_162H	<abxab>	160.075	RH01	B009	{01}
E45M50	20529	EATGMCAT_90	<aaxab>	87.197	RH01	B009-B010	{-0}
E44M40	5518	EATCMAGC_111a	<RHxRH>	108.563	RH01	B009-B012	{-0}
E38M50	9927	EACTMCAT_455.0H	<abxab>	454.737	RH01	B010	{01}
E45M40	20500	EATGMAGC_152.5H	<abxab>	149.779	RH01	B010	{01}
E37M47	5432	EACGMCAA_135	<aaxab>	132.758	RH01	B010	{-0}
E41M32	20453	EAGGMAAC_127	<abxab>	124.5	RH01	B010	{01}
E33M40	9824	EAAGMAGC_204H	<abxab>	202.492	RH01	B010	{01}
E42M40	5439	EAGTMAGC_1000	<aaxab>	610.005	RH01	B010	{-0}
E42M41	5427	EAGTMAGG_391	<aaxab>	390.838	RH01	B010	{-1}
E32M60	20248	EAACMCTC_351.2	<aaxab>	358.618	RH01	B010-B013	{-1}
E40M33	9893	EAGCMAAG_35H	<abxab>	104.939	RH01	B010-B013	{01}
E32M60	20301	EAACMCTC_259.1	<aaxab>	258.626	RH01	B011-B013	{-1}
E38M41	10057	EACTMAGG_5H	<abxab>	312.063	RH01	B011-B013	{01}
E42M59	10085	EAGTMCTA_32H	<abxab>	114.004	RH01	B011-B013	{01}
E32M61	20128	EAACMCTG_512.4	<aaxab>	516.014	RH01	B011-B013	{-1}
E39M41	5456	EAGAMAGG_144	<aaxab>	142.327	RH01	B011-B013	{-0}
E44M40	5459	EATCMAGC_157	<aaxab>	155.44	RH01	B011-B013	{-1}
E39M59	10082	EAGAMCTA_23H	<abxab>	209.86	RH01	B011-B013	{01}
E39M59	5465	EAGAMCTA_199.4	<aaxab>	177.436	RH01	B011-B013	{-0}
E39M59	5462	EAGAMCTA_111.0	<aaxab>	88.192	RH01	B011-B013	{-0}
E44M40	5486	EATCMAGC_481	<aaxab>	473.829	RH01	B011-B013	{-0}
E39M51	5393	EAGAMCCA_416.6	<aaxab>	414.813	RH01	B011-B013	{-0}
E33M59	20594	EAAGMCTA_184	<aaxab>	183.119	RH01	B011-B013	{-1}
E44M40	9876	EATCMAGC_13H	<abxab>	359.26	RH01	B011-B013	{01}
E44M60	10097	EATCMCTC_6H	<abxab>	264.36	RH01	B011-B013	{01}
E36M33	9313	EACCMAAG_147a	<RHxRH>	145.589	RH01	B011-B013	{-1}
E35M37	5453	EACAMACG_90	<aaxab>	86.825	RH01	B011-B013	{-0}
E39M41	5471	EAGAMAGG_595	<aaxab>	539.521	RH01	B011-B013	{-0}
E39M50	20326	EAGAMCAT_191.2H	<abxab>	189.925	RH01	B011-B013	{01}
E44M61	10051	EATCMCTG_24H	<abxab>	124.862	RH01	B011-B013	{01}
E33M36	20308	EAAGMACC_326.7	<aaxab>	325.725	RH01	B011-B013	{-0}
E39M59	5500	EAGAMCTA_468.6	<aaxab>	459.097	RH01	B011-B014	{-1}
E42M60	5490	EAGTMCTC_331.6	<aaxab>	331.095	RH01	B011-B014	{-1}
E42M60	5509	EAGTMCTC_526.1	<aaxab>	530.523	RH01	B011-B014	{-0}
E45M36	10140	EATGMACC_19H	<abxab>	164.514	RH01	B011-B015	{01}
E33M61	9897	EAAGMCTG_7H	<abxab>	333.037	RH01	B011-B015	{01}
E45M36	5504	EATGMACC_303	<aaxab>	300.091	RH01	B011-B017	{-1}
E33M60	5551	EAAGMCTC_237.4	<aaxab>	238.588	RH01	B012	{-1}
E33M40	20205	EAAGMAGC_224rh	<SHxRH>	222.991	RH01	B012-B013	{-0}
E33M36	20176	EAAGMACC_362H	<abxab>	361.363	RH01	B012-B013	{01}
E45M54	10059	EATGMCCT_27H	<abxab>	176.414	RH01	B012-B013	{01}
E44M55	10090	EATCMCGA_3H	<abxab>	503.581	RH01	B012-B013	{01}
E44M49	10108	EATCMCAG_12H	<abxab>	315.526	RH01	B012-B013	{01}
E44M47	20697	EATCMCAA_330	<abxab>	329.928	RH01	B012-B013	{01}
E42M62	10053	EAGTMCTT_18H	<abxab>	176.281	RH01	B012-B013	{01}
E42M61	5527	EAGTMCTG_14	<aaxab>	249.103	RH01	B012-B013	{-0}
E42M55	20690	EAGTMCGA_122	<aaxab>	120.994	RH01	B012-B013	{-0}
E39M36	20642	EAGAMACC_109rh	<SHxRH>	106.566	RH01	B012-B013	{-0}
E42M48	10064	EAGTMCAC_123	<abxab>	120.098	RH01	B012-B013	{01}
E41M35	10075	EAGGMACA_1H	<abxab>	518.882	RH01	B012-B013	{01}
E40M39	10058	EAGCMAGA_76.7H	<abxab>	72.409	RH01	B012-B013	{01}
E40M35	10086	EAGCMACA_226.5H	<abxab>	221.369	RH01	B012-B013	{01}
E40M33	10084	EAGCMAAG_12H	<abxab>	274.474	RH01	B012-B013	{01}
E39M62	10056	EAGAMCTT_88.1H	<abxab>	84.744	RH01	B012-B013	{01}
E39M61	10103	EAGAMCTG_133.1	<abxab>	131.078	RH01	B012-B013	{01}
E36M50	9896	EACCMCAT_41H	<abxab>	75.964	RH01	B012-B013	{01}
E33M40	9915	EAAGMAGC_243H	<abxab>	242.703	RH01	B012-B013	{01}
E39M36	10052	EAGAMACC_30H	<abxab>	118.131	RH01	B012-B013	{01}
E36M42	10070	EACCMAGT_25H	<abxab>	158.126	RH01	B012-B013	{01}
E35M61	10088	EACAMCTG_309.1H	<abxab>	309.584	RH01	B012-B013	{01}
E39M51	10096	EAGAMCCA_81.1H	<abxab>	76.493	RH01	B012-B013	{01}
E35M55	10114	EACAMCGA_323.8H	<abxab>	322.71	RH01	B012-B013	{01}
E33M55	10123	EAAGMCGA_484.0H	<abxab>	483.979	RH01	B012-B013	{01}
E32M62	10128	EAACMCTT_327.7H	<abxab>	326.026	RH01	B012-B013	{01}
E38M49	10345	EACTMCAG_186.3H	<abxab>	184.928	RH01	B012-B013	{10}
E35M48	9925	EACAMCAC_155.2H	<abxab>	153.348	RH01	B012-B013	{01}
E33M60	20288	EAAGMCTC_159.2H	<abxab>	159.046	RH01	B012-B013	{01}
E33M60	10089	EAAGMCTC_367.6H	<abxab>	367.056	RH01	B012-B013	{01}
E33M60	10067	EAAGMCTC_201.5H	<abxab>	200.795	RH01	B012-B013	{01}
E33M50	10099	EAAGMCAT_415.5H	<abxab>	415.222	RH01	B012-B013	{01}
E33M50	10164	EAAGMCAT_110.7H	<abxab>	108.236	RH01	B012-B013	{01}
E32M47	20009	EAACMCAA_246	<abxab>	244.665	RH01	B012-B013	{01}
E33M37	5543	EAAGMACG_100	<aaxab>	97.662	RH01	B012-B013	{-0}
E42M54	5540	EAGTMCCT_168.7	<aaxab>	167.149	RH01	B012-B014	{-0}
E45M59	9962	EATGMCTA_246	<abxab>	245.262	RH01	B012-B015	{00}
E32M54	20103	EAACMCCT_93.0H	<abxab>	90.33	RH01	B012-B015	{00}
E42M51	5941	EAGTMCCA_396.9	<aaxab>	396.448	RH01	B013	{-0}
E36M50	5761	EACCMCAT_181	<aaxab>	179.397	RH01	B013	{-0}
E33M36	20168	EAAGMACC_506	<aaxab>	509.612	RH01	B013	{-1}
E35M51	20064	EACAMCCA_140.0	<aaxab>	138.45	RH01	B013	{-0}
E32M60	5767	EAACMCTC_599.4	<aaxab>	564.759	RH01	B013	{-1}
E36M50	5760	EACCMCAT_292	<aaxab>	290.863	RH01	B013	{-0}
E38M54	5750	EACTMCCT_265.9	<aaxab>	264.839	RH01	B013	{-0}
E32M62	5746	EAACMCTT_130.9	<aaxab>	128.194	RH01	B013	{-0}
E41M35	5648	EAGGMACA_159	<aaxab>	158.102	RH01	B013	{-0}
E32M49	5583	EAACMCAG_260.4	<aaxab>	259.463	RH01	B013	{-0}
E35M61	20350	EACAMCTG_150.9	<aaxab>	148.509	RH01	B013	{-1}
E36M38	20388	EACCMACT_157.2	<aaxab>	155.472	RH01	B013	{-0}
E45M61	20555	EATGMCTG_233	<aaxab>	232.181	RH01	B013	{-0}
E32M47	5586	EAACMCAA_403.5	<aaxab>	404.371	RH01	B013	{-1}
E33M36	5713	EAAGMACC_210	<aaxab>	207.487	RH01	B013	{-0}
E44M60	5595	EATCMCTC_15	<aaxab>	154.303	RH01	B013	{-1}
E44M58	5718	EATCMCGT_26	<aaxab>	113.361	RH01	B013	{-0}
E44M50	20704	EATCMCAT_153	<aaxab>	152.526	RH01	B013	{-1}
E45M61	20539	EATGMCTG_391	<aaxab>	391.036	RH01	B013	{-0}
E33M62	5864	EAAGMCTT_155.8	<aaxab>	154.097	RH01	B013	{-1}
E33M62	5881	EAAGMCTT_383.2	<aaxab>	381.812	RH01	B013	{-0}
E32M49	5581	EAACMCAG_139.9	<aaxab>	138.479	RH01	B013	{-0}
E45M40	20476	EATGMAGC_380	<aaxab>	380.665	RH01	B013	{-0}
E32M50	5712	EAACMCAT_213.0	<aaxab>	211.428	RH01	B013	{-0}
E35M36	5828	EACAMACC_88.0	<aaxab>	85.432	RH01	B013	{-0}
E39M51	5703	EAGAMCCA_214.9	<aaxab>	212.532	RH01	B013	{-1}
E31M37	5578	EAAAMACG_280.7	<aaxab>	279.839	RH01	B013	{-1}
E44M50	5822	EATCMCAT_23	<aaxab>	208.358	RH01	B013	{-1}
E44M49	5620	EATCMCAG_133.6	<aaxab>	131.347	RH01	B013	{-0}
E44M47	5919	EATCMCAA_209.4	<aaxab>	208.903	RH01	B013	{-1}
E44M47	5594	EATCMCAA_27	<aaxab>	163.277	RH01	B013	{-1}
E32M49	5587	EAACMCAG_196.4	<aaxab>	195.286	RH01	B013	{-1}
E32M51	5599	EAACMCCA_136.8	<aaxab>	134.827	RH01	B013	{-0}
E35M62	5668	EACAMCTT_166.4	<aaxab>	164.27	RH01	B013	{-0}
E35M62	5962	EACAMCTT_329.6	<aaxab>	327.985	RH01	B013	{-1}
E35M62	20373	EACAMCTT_174	<aaxab>	172.563	RH01	B013	{-1}
E35M62	20376	EACAMCTT_74.8	<aaxab>	71.301	RH01	B013	{-1}
E36M32	5877	EACCMAAC_345	<aaxab>	344.266	RH01	B013	{-1}
E36M44	5702	EACCMATC_94	<aaxab>	90.91	RH01	B013	{-0}
E32M60	5601	EAACMCTC_165.8	<aaxab>	165.223	RH01	B013	{-0}
E36M38	5701	EACCMACT_232	<aaxab>	231.266	RH01	B013	{-1}
E36M33	6006	EACCMAAG_314	<aaxab>	313.945	RH01	B013	{-1}
E36M33	5711	EACCMAAG_351	<aaxab>	350.071	RH01	B013	{-0}
E45M60	5707	EATGMCTC_192.9	<aaxab>	191.909	RH01	B013	{-0}
E36M62	5920	EACCMCTT_107	<aaxab>	104.134	RH01	B013	{-0}
E45M40	20478	EATGMAGC_295	<aaxab>	292.556	RH01	B013	{-1}
E45M60	5674	EATGMCTC_96.7	<aaxab>	94.767	RH01	B013	{-1}
E44M37	5781	EATCMACG_99	<aaxab>	96.157	RH01	B013	{-0}
E35M41	5741	EACAMAGG_151	<aaxab>	148.058	RH01	B013	{-1}
E35M41	5929	EACAMAGG_163	<aaxab>	161.13	RH01	B013	{-0}
E44M37	5780	EATCMACG_370	<aaxab>	368.394	RH01	B013	{-1}
E35M41	20667	EACAMAGG_158	<aaxab>	157.536	RH01	B013	{-0}
E38M59	5697	EACTMCTA_124.3	<aaxab>	122.106	RH01	B013	{-1}
E32M60	5602	EAACMCTC_263.5	<aaxab>	262.219	RH01	B013	{-1}
E33M41	5827	EAAGMAGG_16	<aaxab>	232.778	RH01	B013	{-1}
E33M41	20201	EAAGMAGG_76	<aaxab>	72.035	RH01	B013	{-0}
E32M59	20242	EAACMCTA_244.2rh	<SHxRH>	243.56	RH01	B013	{-0}
E32M62	5604	EAACMCTT_285	<aaxab>	284.882	RH01	B013	{-1}
E33M50	5923	EAAGMCAT_117.0	<aaxab>	115.234	RH01	B013	{-0}
E33M48	5980	EAAGMCAC_273.5	<aaxab>	273.228	RH01	B013	{-1}
E39M50	5688	EAGAMCAT_110.4	<aaxab>	108.07	RH01	B013	{-1}
E35M50	5686	EACAMCAT_346.6	<aaxab>	346.444	RH01	B013	{-1}
E45M59	5637	EATGMCTA_320.1	<aaxab>	317.148	RH01	B013	{-0}
E35M50	5685	EACAMCAT_275.4	<aaxab>	275.121	RH01	B013	{-0}
E45M59	5632	EATGMCTA_150.9	<aaxab>	149.115	RH01	B013	{-0}
E45M59	5631	EATGMCTA_146.2	<aaxab>	144.469	RH01	B013	{-1}
E35M48	5588	EACAMCAC_226.7	<aaxab>	225.778	RH01	B013	{-1}
E45M58	5783	EATGMCGT_275.0	<aaxab>	253.947	RH01	B013	{-0}
E35M54	5608	EACAMCCT_113.7	<aaxab>	111.721	RH01	B013	{-0}
E38M60	5824	EACTMCTC_196.8	<aaxab>	195.557	RH01	B013	{-1}
E38M60	5878	EACTMCTC_219.5	<aaxab>	219.519	RH01	B013	{-0}
E38M60	5903	EACTMCTC_377.7	<aaxab>	376.053	RH01	B013	{-0}
E42M50	5706	EAGTMCAT_283.4	<aaxab>	283.462	RH01	B013	{-1}
E32M47	5580	EAACMCAA_343.6	<aaxab>	341.914	RH01	B013	{-1}
E38M62	5690	EACTMCTT_147.7	<aaxab>	145.899	RH01	B013	{-1}
E38M62	5691	EACTMCTT_270.2	<aaxab>	269.026	RH01	B013	{-1}
E38M62	5815	EACTMCTT_304.9	<aaxab>	303.14	RH01	B013	{-0}
E35M50	5684	EACAMCAT_238.2	<aaxab>	237.426	RH01	B013	{-1}
E39M51	5671	EAGAMCCA_174.6	<aaxab>	173.175	RH01	B013	{-1}
E36M38	5670	EACCMACT_96	<aaxab>	93.486	RH01	B013	{-0}
E32M47	5656	EAACMCAA_512.1	<aaxab>	514.56	RH01	B013	{-0}
E32M37	5655	EAACMACG_273	<aaxab>	271.999	RH01	B013	{-0}
E39M59	20671	EAGAMCTA_307	<aaxab>	306.929	RH01	B013	{-1}
E40M38	5657	EAGCMACT_95	<aaxab>	91.41	RH01	B013	{-0}
E45M49	5630	EATGMCAG_274.2	<aaxab>	272.673	RH01	B013	{-1}
E42M48	5935	EAGTMCAC_161	<aaxab>	159.639	RH01	B013	{-0}
E42M48	5698	EAGTMCAC_194	<aaxab>	191.516	RH01	B013	{-1}
E42M47	5717	EAGTMCAA_484.7	<aaxab>	485.035	RH01	B013	{-0}
E37M42	20672	EACGMAGT_232	<aaxab>	230.753	RH01	B013	{-0}
E37M44	5793	EACGMATC_262	<aaxab>	259.121	RH01	B013	{-1}
E32M47	5645	EAACMCAA_137.4	<aaxab>	135.527	RH01	B013	{-0}
E42M41	20686	EAGTMAGG_160	<aaxab>	159.107	RH01	B013	{-0}
E32M47	5644	EAACMCAA_109.6	<aaxab>	107.804	RH01	B013	{-0}
E32M54	5639	EAACMCCT_270.3	<aaxab>	268.076	RH01	B013	{-0}
E39M37	5635	EAGAMACG_176	<aaxab>	174.945	RH01	B013	{-1}
E32M49	5584	EAACMCAG_261.4	<aaxab>	260.388	RH01	B013	{-0}
E39M48	5736	EAGAMCAC_115.7	<aaxab>	113.142	RH01	B013	{-0}
E45M55	5795	EATGMCGA_340.6	<aaxab>	340.289	RH01	B013	{-0}
E39M48	13132	EAGAMCAC_289.9rh	<SHxRH>	286.967	RH01	B013	{-1}
E45M54	20723	EATGMCCT_255.2	<aaxab>	253.381	RH01	B013	{-0}
E32M62	5823	EAACMCTT_399.3	<aaxab>	398.293	RH01	B013	{-0}
E38M50	5669	EACTMCAT_198.7	<aaxab>	196.821	RH01	B013	{-1}
E42M41	5890	EAGTMAGG_374	<aaxab>	374.654	RH01	B013	{-1}
E32M51	5609	EAACMCCA_189.0	<aaxab>	188.228	RH01	B013	{-1}
E35M47	5610	EACAMCAA_21	<aaxab>	233.087	RH01	B013	{-0}
E35M55	5634	EACAMCGA_198.2	<aaxab>	197.614	RH01	B013	{-0}
E41M42	5738	EAGGMAGT_227	<aaxab>	224.497	RH01	B013	{-0}
E38M40	5830	EACTMAGC_369	<aaxab>	368.392	RH01	B013	{-1}
E39M62	5735	EAGAMCTT_529.5	<aaxab>	541.608	RH01	B013	{-1}
E35M40	5831	EACAMAGC_405	<aaxab>	404.14	RH01	B013	{-0}
E40M32	5575	EAGCMAAC_130	<aaxab>	127.005	RH01	B013	{-1}
E36M38	5733	EACCMACT_390	<aaxab>	390.568	RH01	B013	{-0}
E39M60	5619	EAGAMCTC_201	<aaxab>	199.307	RH01	B013	{-1}
E42M51	5984	EAGTMCCA_147.1a	<aaxab>	145.618	RH01	B013	{-0}
E40M35	5716	EAGCMACA_120	<aaxab>	116.133	RH01	B013	{-1}
E40M35	5842	EAGCMACA_232	<aaxab>	230.706	RH01	B013	{-0}
E41M39	20678	EAGGMAGA_360	<aaxab>	357.008	RH01	B013	{-0}
E45M54	5956	EATGMCCT_40	<aaxab>	126.378	RH01	B013	{-0}
E45M51	5590	EATGMCCA_22	<aaxab>	179.03	RH01	B013	{-1}
E45M50	20525	EATGMCAT_177	<aaxab>	175.48	RH01	B013	{-1}
E41M38	5628	EAGGMACT_247	<aaxab>	244.839	RH01	B013	{-1}
E35M54	5613	EACAMCCT_89.9	<aaxab>	87.385	RH01	B013	{-0}
E41M33	5652	EAGGMAAG_189	<aaxab>	186.673	RH01	B013	{-1}
E32M47	5579	EAACMCAA_261.6	<aaxab>	260.575	RH01	B013	{-1}
E41M35	5585	EAGGMACA_251	<aaxab>	248.678	RH01	B013	{-0}
E32M47	20010	EAACMCAA_182.5	<aaxab>	181.442	RH01	B013-B014	{-0}
E38M41	20619	EACTMAGG_700H	<abxab>	763.724	RH01	B013-B014	{11}
E44M55	10079	EATCMCGA_13H	<abxab>	228.423	RH01	B013-B014	{11}
E40M44	10060	EAGCMATC_32H	<abxab>	80.293	RH01	B013-B014	{11}
E45M54	9918	EATGMCCT_41H	<abxab>	119.379	RH01	B013-B014	{11}
E33M62	5888	EAAGMCTT_450	<aaxab>	451.793	RH01	B013-B014	{-0}
E35M60	5626	EACAMCTC_305.4	<aaxab>	303.128	RH01	B013-B014	{-1}
E41M45	5954	EAGGMATG_175	<aaxab>	173.89	RH01	B013-B014	{-0}
E41M59	20681	EAGGMCTA_82	<aaxab>	78.083	RH01	B013-B014	{-0}
E41M59	20682	EAGGMCTA_275	<aaxab>	272.231	RH01	B013-B014	{-1}
E38M50	5851	EACTMCAT_138.6	<aaxab>	137.348	RH01	B013-B014	{-0}
E38M50	5787	EACTMCAT_79.1	<aaxab>	75.179	RH01	B013-B014	{-0}
E38M50	5727	EACTMCAT_125.7	<aaxab>	124.385	RH01	B013-B014	{-1}
E37M47	5748	EACGMCAA_285	<aaxab>	284.223	RH01	B013-B014	{-0}
E42M47	6036	EAGTMCAA_264.8	<aaxab>	263.002	RH01	B013-B014	{-0}
E35M60	5614	EACAMCTC_307.6	<aaxab>	305.977	RH01	B013-B014	{-1}
E35M60	5616	EACAMCTC_319.9	<aaxab>	318.475	RH01	B013-B014	{-1}
E44M36	5660	EATCMACC_121	<aaxab>	117.543	RH01	B013-B014	{-0}
E35M60	5742	EACAMCTC_409.3	<aaxab>	410.674	RH01	B013-B014	{-0}
E36M47	5971	EACCMCAA_171	<aaxab>	170.285	RH01	B013-B014	{-1}
E38M60	20432	EACTMCTC_150.6	<aaxab>	149.225	RH01	B013-B014	{-0}
E38M60	9910	EACTMCTC_176.4H	<abxab>	175.899	RH01	B013-B014	{11}
E32M48	5597	EAACMCAC_246.2	<aaxab>	244.582	RH01	B013-B014	{-1}
E38M59	20625	EACTMCTA_224.2	<aaxab>	224.284	RH01	B013-B014	{-0}
E35M60	20336	EACAMCTC_329.8H	<abxab>	328.023	RH01	B013-B014	{11}
E45M40	20486	EATGMAGC_207H	<abxab>	205.448	RH01	B013-B014	{11}
E45M59	10091	EATGMCTA_262	<abxab>	256.776	RH01	B013-B014	{11}
E32M47	12215	EAACMCAA_210.1	<abxab>	209.926	RH01	B013-B014	{10}
E39M36	20641	EAGAMACC_165	<aaxab>	163.306	RH01	B013-B014	{-0}
E37M32	5807	EACGMAAC_66	<aaxab>	63.717	RH01	B013-B015	{-1}
E45M60	5872	EATGMCTC_168.8	<aaxab>	168	RH01	B013-B015	{-0}
E35M41	20666	EACAMAGG_555	<aaxab>	561.778	RH01	B013-B015	{-1}
E42M48	5869	EAGTMCAC_499.6	<aaxab>	501.757	RH01	B013-B015	{-0}
E41M32	20470	EAGGMAAC_366	<aaxab>	363.561	RH01	B013-B018	{-0}
E41M45	5865	EAGGMATG_390	<aaxab>	390.505	RH01	B013-B018	{-1}
E35M40	6030	EACAMAGC_155	<aaxab>	154.342	RH01	B014-B015	{-1}
E39M54	20654	EAGAMCCT_480.7rh	<SHxRH>	482.977	RH01	B017-B018	{-0}
E44M55	6049	EATCMCGA_322.3	<aaxab>	322.025	RH01	B018	{-1}
E37M42	6050	EACGMAGT_316	<aaxab>	313.265	RH01	B018	{-1}
E37M42	9988	EACGMAGT_315H	<abxab>	311.203	RH01	B018-B019	{00}
E44M49	6075	EATCMCAG_242.1	<aaxab>	241.101	RH01	B019	{-0}
E31M37	6061	EAAAMACG_101.1	<aaxab>	98.756	RH01	B019	{-0}
E37M39	6078	EACGMAGA_198	<aaxab>	196.433	RH01	B019	{-1}
E33M62	6082	EAAGMCTT_297.5	<aaxab>	295.889	RH01	B019	{-1}
E41M32	20439	EAGGMAAC_202	<aaxab>	201.219	RH01	B019	{-0}
E45M61	20551	EATGMCTG_260	<aaxab>	259.361	RH01	B019-B020	{-1}
E32M60	6059	EAACMCTC_183.1	<aaxab>	182.136	RH01	B019-B020	{-1}
E44M60	6099	EATCMCTC_22	<aaxab>	125.103	RH01	B020	{-1}
E35M61	20349	EACAMCTG_152.6	<aaxab>	151.136	RH01	B020	{-0}
E37M38	6097	EACGMACT_139	<aaxab>	137.111	RH01	B020	{-0}
E32M47	6095	EAACMCAA_191.4	<aaxab>	190.513	RH01	B020	{-0}
E36M62	6103	EACCMCTT_201	<aaxab>	200.175	RH01	B020	{-1}
E33M40	6105	EAAGMAGC_75	<aaxab>	71.342	RH01	B022	{-1}
E42M60	10196	EAGTMCTC_30H	<abxab>	155.485	RH01	B022-B029	{00}
E33M48	6115	EAAGMCAC_249.5	<aaxab>	249.439	RH01	B032	{-0}
E39M41	10206	EAGAMAGG_30H	<abxab>	97.625	RH01	B032-B033	{11}
E42M51	6118	EAGTMCCA_111.9	<aaxab>	109.726	RH01	B033	{-0}
E40M33	6124	EAGCMAAG_238	<aaxab>	237.248	RH01	B041	{-1}
E41M50	6130	EAGGMCAT_176	<aaxab>		RH01	B045	{-0}
E41M39	6131	EAGGMAGA_90	<aaxab>	86.419	RH01	B047	{-0}
E44M60	20714	EATCMCTC_273	<aaxab>	271.859	RH01	B047	{-0}
E35M61	10255	EACAMCTG_271.0H	<abxab>	269.94	RH01	B047	{01}
E35M40	6135	EACAMAGC_222	<aaxab>	221.149	RH01	B054	{-0}
E36M59	10271	EACCMCTA_20H	<abxab>	217.659	RH01	B060	{00}
E39M48	10294	EAGAMCAC_21H	<abxab>	110.013	RH01	B061	{01}
E35M54	6141	EACAMCCT_144.5	<aaxab>	143.106	RH01	B063	{-1}
E32M54	6140	EAACMCCT_116.9	<aaxab>	114.675	RH01	B063	{-0}
E40M42	6145	EAGCMAGT_197.4	<aaxab>	194.706	RH01	B069	{-0}
E33M61	10314	EAAGMCTG_23H	<abxab>	141.917	RH01	B071	{01}
E38M48	10315	EACTMCAC_153.3H	<abxab>	151.289	RH01	B074	{01}
E35M48	6164	EACAMCAC_171.4	<aaxab>	171.53	RH01	B084	{-1}
E38M59	20623	EACTMCTA_416	<aaxab>	414.658	RH01	B089-B091	{-1}
E44M50	6183	EATCMCAT_25	<aaxab>	179.018	RH01	B093	{-1}
E35M60	6181	EACAMCTC_504.7	<aaxab>	504.867	RH01	B093-B094	{-0}
E44M50	10350	EATCMCAT_26H	<abxab>	178.122	RH01	B093-B095	{10}
E38M59	6187	EACTMCTA_427.2	<aaxab>	425.796	RH01	B095	{-1}
E36M62	10476	EACCMCTT_40H	<abxab>	101.778	RH01	B095-B096	{01}
E33M37	6189	EAAGMACG_218	<aaxab>	217.379	RH01	B095-B096	{-1}
E38M40	10405	EACTMAGC_23H	<abxab>	153.488	RH01	B095-B101	{01}
E42M48	20399	EAGTMCAC_135	<abxab>	134.298	RH01	B095-B101	{01}
E35M60	6191	EACAMCTC_232	<aaxab>	231.445	RH01	B096	{-0}
E42M59	10389	EAGTMCTA_9H	<abxab>	325.539	RH01	B096-B099	{11}
E44M37	10374	EATCMACG_15H	<abxab>	160.937	RH01	B097-B101	{01}
E32M51	10510	EAACMCCA_192.5H	<abxab>	191.899	RH01	B101	{01}
E32M61	10539	EAACMCTG_206.3H	<abxab>	204.297	RH01	B101	{10}
E32M47	20002	EAACMCAA_467	<aaxab>	467.029	RH01	B101	{-0}
E38M59	6208	EACTMCTA_205.0	<aaxab>	204.188	RH01	B101	{-0}
E45M61	20552	EATGMCTG_244	<abxab>	242.961	RH01	B101	{10}
E44M61	6210	EATCMCTG_432.1	<aaxab>	430.478	RH01	B101	{-0}
E42M47	10569	EAGTMCAA_196H	<abxab>	195.91	RH02	B001	{11}
E35M48	10652	EACAMCAC_360.2H	<abxab>	359.729	RH02	B001	{11}
E36M38	6230	EACCMACT_228	<aaxab>	227.753	RH02	B001	{-0}
E32M48	6232	EAACMCAC_356.7	<aaxab>	355.929	RH02	B001	{-0}
E44M61	10560	EATCMCTG_22H	<abxab>	136.643	RH02	B001	{11}
E42M54	6251	EAGTMCCT_232.5	<aaxab>	232.556	RH02	B001	{-0}
E45M49	20720	EATGMCAG_576.3	<abxab>	588.611	RH02	B001	{11}
E32M60	6218	EAACMCTC_238.4	<aaxab>	236.64	RH02	B001	{-0}
E38M47	6219	EACTMCAA_134.5	<aaxab>	133.303	RH02	B001	{-0}
E38M41	10603	EACTMAGG_3H	<abxab>	327.376	RH02	B001	{11}
E33M55	10769	EAAGMCGA_337.6H	<abxab>	334.507	RH02	B001	{11}
E41M39	10572	EAGGMAGA_4H	<abxab>	402.37	RH02	B001	{11}
E41M32	20444	EAGGMAAC_167	<aaxab>	165.842	RH02	B001	{-0}
E45M61	20535	EATGMCTG_428	<aaxab>	427.776	RH02	B001	{-0}
E38M54	20622	EACTMCCT_276.1H	<abxab>	274.425	RH02	B001	{11}
E35M55	6224	EACAMCGA_388.1	<aaxab>	386.673	RH02	B001	{-0}
E45M51	10736	EATGMCCA_21H	<abxab>	183.865	RH02	B001	{11}
E35M50	10784	EACAMCAT_113.6H	<abxab>	111.718	RH02	B001	{11}
E45M60	10566	EATGMCTC_303	<abxab>	301.86	RH02	B001	{11}
E32M50	20048	EAACMCAT_270.2H	<abxab>	268.102	RH02	B001	{11}
E41M32	20458	EAGGMAAC_109	<aaxab>	105.635	RH02	B001	{-0}
E44M36	10739	EATCMACC_17H	<abxab>	198.511	RH02	B001	{11}
E31M37	20076	EAAAMACG_283.0	<abxab>	281.986	RH02	B001	{11}
E32M62	20163	EAACMCTT_133	<abxab>	131.049	RH02	B001	{11}
E38M47	10629	EACTMCAA_286.9H	<abxab>	287.306	RH02	B001-B002	{11}
E37M35	10750	EACGMACA_453H	<abxab>	455.092	RH02	B001-B002	{11}
E36M42	10614	EACCMAGT_2H	<abxab>	417.56	RH02	B001-B002	{11}
E33M40	10745	EAAGMAGC_525H	<abxab>	535.676	RH02	B001-B002	{11}
E40M42	10152	EAGCMAGT_216.7rh	<SHxRH>	216.398	RH02	B001-B002	{-0}
E38M59	6275	EACTMCTA_418	<aaxab>	417.558	RH02	B001-B002	{-1}
E32M59	20237	EAACMCTA_441.8H	<abxab>	439.813	RH02	B001-B002	{11}
E42M60	10753	EAGTMCTC_22H	<abxab>	200.795	RH02	B001-B003	{11}
E35M41	10617	EACAMAGG_11H	<abxab>	230.957	RH02	B001-B003	{11}
E36M62	6262	EACCMCTT_388	<aaxab>	382.344	RH02	B001-B003	{-0}
E35M41	6258	EACAMAGG_216	<aaxab>	215.487	RH02	B001-B003	{-0}
E36M62	6267	EACCMCTT_298	<aaxab>	297.641	RH02	B001-B003	{-0}
E39M51	20652	EAGAMCCA_329.8	<aaxab>	329.814	RH02	B001-B006	{-0}
E40M39	20263	EAGCMAGA_224.1H	<abxab>	223.148	RH02	B001-B008	{01}
E42M50	10759	EAGTMCAT_21H	<abxab>	208.974	RH02	B001-B008	{01}
E37M38	10706	EACGMACT_355H	<abxab>	351.086	RH02	B001-B008	{00}
E38M59	10714	EACTMCTA_420H	<abxab>	419.503	RH02	B001-B008	{00}
E41M39	20680	EAGGMAGA_125	<abxab>	122.66	RH02	B001-B008	{00}
E41M45	10722	EAGGMATG_15H	<abxab>	138.445	RH02	B001-B009	{00}
E35M37	6287	EACAMACG_126	<aaxab>	124.377	RH02	B002	{-0}
E33M62	20226	EAAGMCTT_306	<aaxab>	304.138	RH02	B002	{-0}
E36M33	20416	EACCMAAG_126	<aaxab>	123.326	RH02	B002	{-0}
E40M32	6285	EAGCMAAC_360	<aaxab>	356.535	RH02	B002	{-0}
E38M48	10746	EACTMCAC_201.3H	<abxab>	201.389	RH02	B002	{11}
E32M55	10761	EAACMCGA_126.6H	<abxab>	124.55	RH02	B002	{11}
E32M62	6286	EAACMCTT_162.5	<aaxab>	159.838	RH02	B002	{-1}
E38M60	10632	EACTMCTC_163.9H	<abxab>	162.974	RH02	B002	{11}
E39M54	10737	EAGAMCCT_137.7H	<abxab>	136.181	RH02	B002-B003	{11}
E45M60	10738	EATGMCTC_186	<abxab>	183.842	RH02	B002-B003	{11}
E45M49	10754	EATGMCAG_11H	<abxab>	292.621	RH02	B002-B003	{11}
E39M54	20656	EAGAMCCT_212.6a	<RHxRH>	211.15	RH02	B005	{-0}
E44M49	6302	EATCMCAG_299.7	<aaxab>	296.792	RH02	B005	{-0}
E32M48	6304	EAACMCAC_167.7	<aaxab>	166.682	RH02	B006	{-1}
E39M60	6305	EAGAMCTC_394	<aaxab>	392.833	RH02	B006	{-1}
E39M40	6313	EAGAMAGC_111	<aaxab>	106.801	RH02	B007	{-0}
E33M55	6314	EAAGMCGA_432.8	<aaxab>	435.022	RH02	B007	{-0}
E44M59	20706	EATCMCTA_345.6	<abxab>	346.256	RH02	B008-B011	{11}
E41M59	6323	EAGGMCTA_471	<aaxab>	470.912	RH02	B010	{-1}
E33M36	20189	EAAGMACC_98.5rh	<SHxRH>	96.82	RH02	B010-B014	{-1}
E39M55	6326	EAGAMCGA_374.6	<aaxab>	349.936	RH02	B011	{-1}
E33M48	20061	EAAGMCAC_145.0	<abxab>	142.846	RH02	B011-B013	{00}
E35M40	10798	EACAMAGC_150H	<abxab>	148.315	RH02	B013-B014	{10}
E33M40	10660	EAAGMAGC_225H	<abxab>	223.632	RH02	B013-B014	{11}
E44M40	10810	EATCMAGC_20H	<abxab>	224.595	RH02	B019-B025	{10}
E32M50	6349	EAACMCAT_180.9	<aaxab>	180.465	RH02	B021	{-1}
E39M62	10815	EAGAMCTT_122.9H	<abxab>	121.18	RH02	B021-B023	{01}
E36M42	6356	EACCMAGT_133a	<RHxRH>	130.835	RH02	B024-B025	{-1}
E42M62	6366	EAGTMCTT_113.9	<aaxab>	111.691	RH02	B027	{-1}
E38M50	10838	EACTMCAT_398.1H	<abxab>	397.2	RH02	B027-B028	{11}
E32M54	6376	EAACMCCT_140.3	<aaxab>	139.073	RH02	B029	{-1}
E32M54	20101	EAACMCCT_139.0H	<abxab>	137.975	RH02	B029-B033	{10}
E44M59	6385	EATCMCTA_453.3	<aaxab>	452.772	RH02	B032	{-1}
E35M50	6387	EACAMCAT_103.9	<aaxab>	100.687	RH02	B032	{-0}
E41M45	6394	EAGGMATG_136	<aaxab>	132.827	RH02	B032-B033	{-1}
E45M40	20493	EATGMAGC_68	<aaxab>	66.376	RH02	B033	{-0}
E39M62	6400	EAGAMCTT_161.2	<aaxab>	159.227	RH02	B033	{-0}
E33M62	6404	EAAGMCTT_581.9	<aaxab>	595.715	RH02	B033	{-0}
E35M51	6402	EACAMCCA_134.2	<aaxab>	132.573	RH02	B033	{-0}
E35M41	6403	EACAMAGG_95	<aaxab>	92.636	RH02	B033	{-1}
E41M39	6416	EAGGMAGA_209	<aaxab>	207.248	RH02	B036	{-1}
E37M42	6412	EACGMAGT_106	<aaxab>	102.484	RH02	B036	{-1}
E33M40	20204	EAAGMAGC_540rh	<SHxRH>	570.747	RH02	B037-B040	{-1}
E39M36	10855	EAGAMACC_27H	<abxab>	147.494	RH02	B051	{11}
E36M62	6444	EACCMCTT_395	<aaxab>	394.927	RH02	B051	{-0}
E32M60	20300	EAACMCTC_259.5	<aaxab>	259.143	RH02	B051	{-0}
E35M48	6434	EACAMCAC_266.0	<aaxab>	265.153	RH02	B051	{-0}
E35M55	6438	EACAMCGA_253.1	<aaxab>	252.416	RH02	B051	{-1}
E45M36	10911	EATGMACC_9H	<abxab>	292.243	RH02	B052-B054	{10}
E39M62	6448	EAGAMCTT_479.1	<aaxab>	476.67	RH02	B054	{-0}
E39M37	6458	EAGAMACG_181	<aaxab>	179.382	RH02	B057	{-0}
E39M37	6459	EAGAMACG_179	<aaxab>	177.367	RH02	B057	{-1}
E42M47	10924	EAGTMCAA_170.9H	<abxab>	170.821	RH02	B057	{00}
E45M61	20546	EATGMCTG_334	<aaxab>	333.021	RH02	B057	{-1}
E45M60	6465	EATGMCTC_423.8	<aaxab>	424.255	RH02	B060	{-1}
E40M32	6469	EAGCMAAC_191	<aaxab>	188.824	RH02	B060	{-1}
E41M38	10934	EAGGMACT_18H	<abxab>	225.628	RH02	B060-B065	{00}
E38M50	10937	EACTMCAT_400.0H	<abxab>	400.24	RH02	B065	{11}
E38M50	10936	EACTMCAT_403.1H	<abxab>	403.076	RH02	B065	{00}
E38M60	10952	EACTMCTC_183.1H	<abxab>	182.616	RH02	B072	{00}
E38M60	6490	EACTMCTC_444.3	<aaxab>	443.675	RH02	B072	{-1}
E38M62	6482	EACTMCTT_184.3	<aaxab>	183.739	RH02	B072	{-1}
E36M59	6489	EACCMCTA_318	<aaxab>	316.991	RH02	B072	{-1}
E39M62	20674	EAGAMCTT_114.5	<aaxab>	111.505	RH02	B072-B073	{-1}
E37M39	6487	EACGMAGA_353	<aaxab>	352.307	RH02	B072-B073	{-0}
E33M37	20216	EAAGMACG_347.0	<aaxab>	345.891	RH02	B074-B076	{-1}
E39M60	10945	EAGAMCTC_580	<abxab>	535.893	RH02	B075	{11}
E33M61	20584	EAAGMCTG_126	<aaxab>	123.573	RH02	B075-B076	{-1}
E37M59	6506	EACGMCTA_217	<aaxab>	215.442	RH02	B075-B079	{-1}
E44M50	6514	EATCMCAT_16	<aaxab>	287.413	RH02	B078	{-1}
E42M50	10953	EAGTMCAT_8H	<abxab>	395.266	RH02	B079-B080	{10}
E40M38	10962	EAGCMACT_216.9H	<abxab>	216.042	RH02	B079-B080	{11}
E38M51	6536	EACTMCCA_75.6	<aaxab>	72.389	RH02	B080	{-1}
E35M48	20319	EACAMCAC_368.4rh	<SHxRH>	367.11	RH02	B080	{-1}
E42M51	6522	EAGTMCCA_192.0	<aaxab>	191.809	RH02	B080	{-0}
E39M60	6527	EAGAMCTC_130	<aaxab>	127.862	RH02	B080	{-1}
E40M38	10963	EAGCMACT_220.0H	<abxab>	219.154	RH02	B080	{00}
E36M44	6540	EACCMATC_109	<aaxab>	106.775	RH03	B001	{-0}
E35M54	6556	EACAMCCT_587.5	<aaxab>	615.01	RH03	B002	{-0}
E45M54	6565	EATGMCCT_11	<aaxab>	320.47	RH03	B003	{-0}
E39M62	6563	EAGAMCTT_249.3	<aaxab>	247.727	RH03	B003-B004	{-0}
E45M54	11047	EATGMCCT_12H	<abxab>	318.594	RH03	B003-B004	{11}
E33M62	20229	EAAGMCTT_304H	<abxab>	300.674	RH03	B003-B015	{11}
E44M37	10967	EATCMACG_6H	<abxab>	286.854	RH03	B008-B009	{00}
E33M36	20171	EAAGMACC_433	<aaxab>	435.279	RH03	B009	{-1}
E38M36	6600	EACTMACC_418	<aaxab>	418.241	RH03	B009	{-1}
E35M36	6595	EACAMACC_136.1	<aaxab>	134.049	RH03	B009-B010	{-1}
E33M41	11031	EAAGMAGG_28H	<abxab>	136.981	RH03	B009-B016	{11}
E33M48	20057	EAAGMCAC_88.0	<aaxab>	85.045	RH03	B013	{-1}
E37M42	6605	EACGMAGT_169	<aaxab>	167.461	RH03	B013	{-1}
E36M32	6607	EACCMAAC_225	<aaxab>	224.82	RH03	B013	{-1}
E32M51	6603	EAACMCCA_261.7	<aaxab>	260.671	RH03	B013	{-1}
E41M38	11012	EAGGMACT_28H	<abxab>	152.471	RH03	B013-B014	{00}
E32M37	11018	EAACMACG_14H	<abxab>	159.715	RH03	B013-B016	{00}
E32M47	20007	EAACMCAA_361	<abxab>	360.619	RH03	B013-B016	{00}
E32M37	11066	EAACMACG_4H	<abxab>	300	RH03	B013-B016	{00}
E33M40	6610	EAAGMAGC_360	<aaxab>	358.115	RH03	B014	{-1}
E32M47	20006	EAACMCAA_367	<abxab>	366.97	RH03	B014-B015	{11}
E36M44	10995	EACCMATC_24H	<abxab>	187.573	RH03	B014-B015	{11}
E33M41	20033	EAAGMAGG_367.4H	<abxab>	366.269	RH03	B014-B015	{11}
E39M62	10997	EAGAMCTT_113.7H	<abxab>	111.013	RH03	B014-B015	{11}
E35M61	11023	EACAMCTG_129.8H	<abxab>	127.277	RH03	B014-B015	{11}
E35M40	11007	EACAMAGC_122.5H	<abxab>	121.673	RH03	B014-B015	{11}
E36M62	11144	EACCMCTT_1H	<abxab>	622.829	RH03	B014-B016	{11}
E35M50	11163	EACAMCAT_445	<abxab>	441.352	RH03	B014-B016	{11}
E36M62	11095	EACCMCTT_20H	<abxab>	242.22	RH03	B015-B016	{00}
E44M40	11097	EATCMAGC_34H	<abxab>	126.115	RH03	B015-B016	{00}
E36M44	11011	EACCMATC_23H	<abxab>	188.6	RH03	B015-B016	{00}
E38M41	11065	EACTMAGG_14H	<abxab>	211.861	RH03	B015-B016	{00}
E39M60	11064	EAGAMCTC_247	<abxab>	246.137	RH03	B015-B016	{00}
E36M50	11050	EACCMCAT_20H	<abxab>	233.23	RH03	B015-B016	{00}
E35M60	11069	EACAMCTC_314.3H	<abxab>	312.837	RH03	B015-B016	{00}
E38M51	11060	EACTMCCA_432.4H	<abxab>	431.202	RH03	B015-B019	{00}
E35M50	11015	EACAMCAT_202.4H	<abxab>	201.156	RH03	B015-B019	{00}
E38M48	11070	EACTMCAC_128.0H	<abxab>	126.778	RH03	B016	{11}
E36M59	6616	EACCMCTA_800	<aaxab>	597.022	RH03	B016	{-0}
E41M59	11104	EAGGMCTA_13H	<abxab>	257.451	RH03	B016	{11}
E35M62	11021	EACAMCTT_332.5H	<abxab>	330.792	RH03	B016	{11}
E44M50	11139	EATCMCAT_2H	<abxab>	541.217	RH03	B016	{11}
E32M59	11170	EAACMCTA_257	<abxab>	255.714	RH03	B019	{11}
E42M36	6618	EAGTMACC_151	<aaxab>	148.773	RH03	B019	{-0}
E37M42	11079	EACGMAGT_105H	<abxab>	101.988	RH03	B019	{00}
E37M39	20115	EACGMAGA_484H	<abxab>	484.109	RH03	B019-B032	{11}
E42M59	6620	EAGTMCTA_198.6	<aaxab>	197.551	RH03	B031-B032	{-1}
E39M50	11214	EAGAMCAT_444.3H	<abxab>	440.909	RH03	B032-B033	{00}
E33M48	6630	EAAGMCAC_175.5	<aaxab>	173.998	RH03	B034	{-1}
E39M49	6643	EAGAMCAG_410.1	<aaxab>	412.405	RH03	B037	{-1}
E35M62	11228	EACAMCTT_378.6H	<abxab>	378.256	RH03	B037	{00}
E33M60	20297	EAAGMCTC_77.3	<aaxab>	73.524	RH03	B038-B042	{-0}
E38M49	20430	EACTMCAG_121H	<abxab>	120.024	RH03	B038-B042	{01}
E44M36	11222	EATCMACC_9H	<abxab>	266.372	RH03	B038-B053	{01}
E45M49	11221	EATGMCAG_28H	<abxab>	165.78	RH03	B050	{01}
E45M49	11247	EATGMCAG_10H	<abxab>	296.388	RH03	B050	{10}
E45M58	6658	EATGMCGT_140.8	<aaxab>	118.72	RH03	B050	{-0}
E42M60	11231	EAGTMCTC_19H	<abxab>	227.867	RH03	B050	{10}
E39M60	6661	EAGAMCTC_245	<aaxab>	242.919	RH03	B052	{-1}
E42M40	6662	EAGTMAGC_129	<aaxab>	126.737	RH03	B053	{-0}
E38M41	11241	EACTMAGG_24H	<abxab>	127.871	RH03	B053	{01}
E35M36	11270	EACAMACC_168.7H	<abxab>	168.422	RH03	B079	{10}
E45M51	11266	EATGMCCA_13H	<abxab>	225.9	RH03	B079	{10}
E45M50	20506	EATGMCAT_364	<aaxab>	363.172	RH03	B079	{-1}
E36M32	11282	EACCMAAC_4H	<abxab>	418.435	RH03	B079-B080	{01}
E42M55	11271	EAGTMCGA_9H	<abxab>	245.229	RH03	B079-B080	{00}
E39M51	11273	EAGAMCCA_256H	<abxab>	254.713	RH03	B079-B080	{00}
E33M59	11279	EAAGMCTA_190.1H	<abxab>	189.043	RH03	B079-B080	{01}
E45M58	11285	EATGMCGT_5H	<abxab>	416.439	RH03	B079-B080	{01}
E32M60	6694	EAACMCTC_297.6	<aaxab>	297.021	RH04	B001	{-1}
E38M62	11329	EACTMCTT_20H	<abxab>	172.015	RH04	B001	{00}
E38M40	11337	EACTMAGC_30H	<abxab>	88.812	RH04	B001-B002	{10}
E44M60	11335	EATCMCTC_30H	<abxab>	95.697	RH04	B003	{10}
E32M62	20153	EAACMCTT_233.1	<aaxab>	232.165	RH04	B003	{-1}
E32M47	6734	EAACMCAA_89.3	<aaxab>	86.807	RH04	B017	{-0}
E32M47	6735	EAACMCAA_254.3	<aaxab>	251.063	RH04	B017	{-1}
E38M47	6736	EACTMCAA_107.9	<aaxab>	106.133	RH04	B017	{-1}
E42M55	6737	EAGTMCGA_150.0	<aaxab>	148.507	RH04	B017	{-1}
E38M51	6740	EACTMCCA_125.8	<aaxab>	123.871	RH04	B018	{-1}
E38M50	6741	EACTMCAT_192.8	<aaxab>	192.576	RH04	B018	{-1}
E35M41	6746	EACAMAGG_317	<aaxab>	315.464	RH04	B019-B020	{-1}
E40M44	11350	EAGCMATC_6H	<abxab>	390.812	RH04	B020-B021	{01}
E32M41	6750	EAACMAGG_107	<aaxab>	104.841	RH04	B021	{-0}
E40M33	6782	EAGCMAAG_475	<aaxab>	477.542	RH04	B021-B024	{-0}
E45M49	11357	EATGMCAG_29H	<abxab>	146.215	RH04	B022-B027	{01}
E36M38	6776	EACCMACT_213	<aaxab>	211.933	RH04	B023	{-1}
E37M39	6793	EACGMAGA_236	<aaxab>	235.303	RH04	B027	{-0}
E40M44	6792	EAGCMATC_253	<aaxab>	250.046	RH04	B027	{-0}
E33M61	11616	EAAGMCTG_320.6H	<abxab>	319.418	RH04	B027-B028	{11}
E45M55	11397	EATGMCGA_93.7H	<abxab>	90.875	RH04	B027-B028	{11}
E45M58	6794	EATGMCGT_173.9	<aaxab>	152.071	RH04	B027-B028	{-0}
E33M59	20591	EAAGMCTA_303	<aaxab>	302.293	RH04	B027-B028	{-0}
E45M59	6798	EATGMCTA_310.1	<aaxab>	309.199	RH04	B027-B029	{-0}
E33M37	6811	EAAGMACG_103	<aaxab>	100.047	RH04	B028	{-1}
E44M58	6816	EATCMCGT_21	<aaxab>	156.607	RH04	B028	{-0}
E32M55	6806	EAACMCGA_321.8	<aaxab>	321.069	RH04	B028	{-1}
E36M42	20395	EACCMAGT_133b	<RHxRH>	130.305	RH04	B028-B036	{-0}
E40M44	6826	EAGCMATC_999	<aaxab>	629.527	RH04	B029	{-0}
E39M41	11533	EAGAMAGG_9H	<abxab>	307.157	RH04	B030-B035	{11}
E35M62	11514	EACAMCTT_505.7H	<abxab>	502.841	RH04	B030-B035	{11}
E40M35	11568	EAGCMACA_321.9H	<abxab>	317.819	RH04	B030-B035	{11}
E32M48	11692	EAACMCAC_162.5H	<abxab>	161.829	RH04	B030-B035	{10}
E44M60	20711	EATCMCTC_352	<abxab>	351.581	RH04	B030-B035	{11}
E38M47	11527	EACTMCAA_106.4H	<abxab>	104.349	RH04	B030-B042	{11}
E44M55	6839	EATCMCGA_170.3	<aaxab>	169.393	RH04	B033	{-1}
E35M48	6836	EACAMCAC_156.4	<aaxab>	154.895	RH04	B033	{-0}
E44M60	20710	EATCMCTC_344.8	<aaxab>	343.776	RH04	B033-B035	{-0}
E32M61	6837	EAACMCTG_157.8	<aaxab>	156.946	RH04	B033-B035	{-0}
E45M36	20718	EATGMACC_240.1	<abxab>	239.607	RH04	B033-B037	{00}
E40M33	6847	EAGCMAAG_173	<aaxab>	171.429	RH04	B033-B037	{-0}
E38M47	20673	EACTMCAA_217	<aaxab>	217.751	RH04	B033-B039	{-0}
E44M50	6883	EATCMCAT_493.3	<aaxab>	495.248	RH04	B034	{-1}
E40M44	6894	EAGCMATC_205	<aaxab>	203.565	RH04	B034	{-0}
E45M59	6865	EATGMCTA_255.6	<aaxab>	254.756	RH04	B034-B035	{-0}
E45M50	20520	EATGMCAT_83H	<abxab>	79.688	RH04	B034-B035	{11}
E44M49	11468	EATCMCAG_15H	<abxab>	286.372	RH04	B034-B035	{11}
E45M51	11462	EATGMCCA_25H	<abxab>	145.099	RH04	B034-B035	{11}
E44M40	11501	EATCMAGC_37H	<abxab>	96.29	RH04	B034-B035	{11}
E44M40	11482	EATCMAGC_18H	<abxab>	258.805	RH04	B034-B035	{11}
E44M40	6884	EATCMAGC_382	<aaxab>	383.046	RH04	B034-B035	{-0}
E44M37	11517	EATCMACG_21H	<abxab>	97.545	RH04	B034-B035	{11}
E42M62	6854	EAGTMCTT_143.9	<aaxab>	142.311	RH04	B034-B035	{-1}
E36M38	20390	EACCMACT_581.8H	<abxab>	600.396	RH04	B034-B035	{11}
E42M59	11582	EAGTMCTA_8H	<abxab>	363.768	RH04	B034-B035	{11}
E42M55	6856	EAGTMCGA_266.8	<aaxab>	266.225	RH04	B034-B035	{-0}
E35M48	20318	EACAMCAC_177.9H	<abxab>	176.079	RH04	B034-B035	{11}
E45M54	11480	EATGMCCT_21H	<abxab>	238.663	RH04	B034-B035	{11}
E42M41	11612	EAGTMAGG_1H	<abxab>	568.274	RH04	B034-B035	{11}
E41M42	11476	EAGGMAGT_7H	<abxab>	415.342	RH04	B034-B035	{11}
E40M33	11437	EAGCMAAG_6H	<abxab>	351.275	RH04	B034-B035	{11}
E40M32	11456	EAGCMAAC_172.3H	<abxab>	170.508	RH04	B034-B035	{11}
E39M62	11472	EAGAMCTT_328.0H	<abxab>	325.023	RH04	B034-B035	{11}
E44M59	11470	EATCMCTA_10H	<abxab>	358.749	RH04	B034-B035	{11}
E33M62	20231	EAAGMCTT_471H	<abxab>	467.916	RH04	B034-B035	{11}
E32M51	11455	EAACMCCA_191.7H	<abxab>	190.217	RH04	B034-B035	{11}
E39M60	11464	EAGAMCTC_378	<abxab>	377.113	RH04	B034-B035	{11}
E35M36	11586	EACAMACC_406.6H	<abxab>	407.704	RH04	B034-B035	{11}
E37M44	11440	EACGMATC_360H	<abxab>	356.978	RH04	B034-B035	{11}
E37M39	11443	EACGMAGA_7H	<abxab>	422.09	RH04	B034-B035	{11}
E35M47	11545	EACAMCAA_62.8H	<abxab>	60.671	RH04	B034-B035	{11}
E39M50	11564	EAGAMCAT_431.6H	<abxab>	429.93	RH04	B034-B035	{11}
E32M59	20245	EAACMCTA_218.1H	<abxab>	217.829	RH04	B034-B036	{11}
E36M59	11588	EACCMCTA_24H	<abxab>	167.095	RH04	B034-B036	{11}
E36M33	11497	EACCMAAG_304H	<abxab>	302.613	RH04	B034-B036	{11}
E44M47	11486	EATCMCAA_13H	<abxab>	298.178	RH04	B034-B036	{11}
E39M36	11598	EAGAMACC_25H	<abxab>	176.384	RH04	B034-B036	{11}
E45M40	20492	EATGMAGC_127	<aaxab>	124.784	RH04	B035	{-1}
E32M61	6920	EAACMCTG_233.9	<aaxab>	234.608	RH04	B035	{-0}
E42M41	6959	EAGTMAGG_184	<aaxab>	183.194	RH04	B035	{-0}
E44M59	6945	EATCMCTA_259.5	<aaxab>	258.132	RH04	B035	{-0}
E41M38	6958	EAGGMACT_224	<aaxab>	223.203	RH04	B035	{-0}
E42M36	6922	EAGTMACC_141	<aaxab>	138.504	RH04	B035	{-1}
E35M54	6984	EACAMCCT_492.8	<aaxab>	491.284	RH04	B035	{-1}
E33M55	6985	EAAGMCGA_468.5	<aaxab>	471.761	RH04	B035	{-0}
E32M59	7008	EAACMCTA_446.5	<aaxab>	445.825	RH04	B035	{-0}
E35M48	6969	EACAMCAC_71.5	<aaxab>	68.693	RH04	B035	{-1}
E35M48	7031	EACAMCAC_286.8	<aaxab>	286.214	RH04	B035	{-0}
E33M55	6962	EAAGMCGA_568.2	<aaxab>	574.177	RH04	B035	{-0}
E42M51	6987	EAGTMCCA_437.5	<aaxab>	437.192	RH04	B035	{-0}
E35M40	7030	EACAMAGC_310	<aaxab>	308.698	RH04	B035	{-0}
E33M36	6936	EAAGMACC_86	<aaxab>	82.796	RH04	B035	{-0}
E38M62	6977	EACTMCTT_112.8	<aaxab>	110.361	RH04	B035	{-1}
E44M36	7007	EATCMACC_328	<aaxab>	327.674	RH04	B035	{-0}
E41M59	6943	EAGGMCTA_165	<aaxab>	162.855	RH04	B035	{-0}
E38M62	6978	EACTMCTT_465.2	<aaxab>	466.189	RH04	B035	{-1}
E44M36	6923	EATCMACC_146	<aaxab>	144.264	RH04	B035	{-0}
E40M38	6927	EAGCMACT_163	<aaxab>	159.922	RH04	B035	{-0}
E32M62	6946	EAACMCTT_347.3	<aaxab>	346.907	RH04	B035	{-0}
E36M42	7000	EACCMAGT_264	<aaxab>	263.261	RH04	B035	{-0}
E33M36	20169	EAAGMACC_503	<aaxab>	506.839	RH04	B035	{-0}
E45M54	6965	EATGMCCT_22	<aaxab>	231.944	RH04	B035	{-0}
E37M47	7038	EACGMCAA_81	<aaxab>	75.21	RH04	B035	{-1}
E42M61	6966	EAGTMCTG_226.8	<aaxab>	206.314	RH04	B035	{-0}
E35M36	7072	EACAMACC_404.9	<aaxab>	405.218	RH04	B035	{-0}
E39M37	6956	EAGAMACG_435	<aaxab>	435.291	RH04	B035	{-0}
E32M41	6941	EAACMAGG_203	<aaxab>	200.284	RH04	B035	{-1}
E39M50	6975	EAGAMCAT_259.9	<aaxab>	258.094	RH04	B035	{-0}
E38M50	7065	EACTMCAT_405.4	<aaxab>	405.007	RH04	B035	{-1}
E39M49	7006	EAGAMCAG_216.2	<aaxab>	216.447	RH04	B035	{-1}
E33M37	7068	EAAGMACG_228	<aaxab>	228.185	RH04	B035	{-1}
E40M32	6917	EAGCMAAC_173	<aaxab>	171.379	RH04	B035	{-0}
E42M48	20687	EAGTMCAC_356	<aaxab>	355.601	RH04	B035	{-1}
E44M61	6970	EATCMCTG_225.7	<aaxab>	225.044	RH04	B035	{-0}
E44M49	6944	EATCMCAG_65.7	<aaxab>	63.518	RH04	B035	{-0}
E39M50	6976	EAGAMCAT_269.3	<aaxab>	266.497	RH04	B035	{-0}
E38M62	6933	EACTMCTT_301.9	<aaxab>	299.709	RH04	B035	{-0}
E44M60	6934	EATCMCTC_214.8	<aaxab>	212.563	RH04	B035	{-0}
E41M38	6957	EAGGMACT_255	<aaxab>	252.773	RH04	B035	{-0}
E42M47	7035	EAGTMCAA_232.8	<aaxab>	233.536	RH04	B035	{-0}
E40M39	6914	EAGCMAGA_88	<aaxab>	84.327	RH04	B035	{-0}
E40M39	6918	EAGCMAGA_308	<aaxab>	304.48	RH04	B035	{-0}
E32M55	6979	EAACMCGA_404.0	<aaxab>	402.775	RH04	B035	{-0}
E40M44	6986	EAGCMATC_127	<aaxab>	124.737	RH04	B035	{-0}
E33M36	7045	EAAGMACC_275	<aaxab>	274.478	RH04	B035	{-0}
E33M48	7026	EAAGMCAC_167.5	<aaxab>	166.734	RH04	B035	{-0}
E35M61	7010	EACAMCTG_69.5	<aaxab>	67.428	RH04	B035	{-0}
E33M36	7020	EAAGMACC_307	<aaxab>	304.888	RH04	B035	{-0}
E33M36	6983	EAAGMACC_211	<aaxab>	210.793	RH04	B035	{-1}
E33M50	20576	EAAGMCAT_371	<aaxab>	370.897	RH04	B035-B036	{-0}
E32M41	20082	EAACMAGG_106.5	<aaxab>	103.848	RH04	B035-B036	{-0}
E38M54	20621	EACTMCCT_251.3rh	<SHxRH>	252.365	RH04	B035-B036	{-1}
E31M37	20071	EAAAMACG_224.7	<aaxab>	224.061	RH04	B035-B036	{-0}
E44M47	6928	EATCMCAA_492.1	<aaxab>	491.078	RH04	B035-B036	{-1}
E35M41	20668	EACAMAGG_103	<aaxab>	100.29	RH04	B035-B036	{-0}
E42M36	7089	EAGTMACC_148	<aaxab>	146.791	RH04	B035-B036	{-0}
E45M51	11642	EATGMCCA_33H	<abxab>	83.415	RH04	B035-B037	{00}
E36M38	20393	EACCMACT_159.7b	<RHxRH>	157.32	RH04	B035-B037	{-0}
E42M41	11627	EAGTMAGG_28H	<abxab>	181.461	RH04	B035-B037	{00}
E35M48	11708	EACAMCAC_178.3H	<abxab>	176.88	RH04	B035-B037	{00}
E33M40	7033	EAAGMAGC_520	<aaxab>	497.174	RH04	B035-B037	{-0}
E45M54	7061	EATGMCCT_1	<aaxab>	787.342	RH04	B035-B037	{-0}
E32M60	11576	EAACMCTC_461.3H	<abxab>	462.46	RH04	B035-B037	{01}
E38M50	11630	EACTMCAT_202.5H	<abxab>	201.896	RH04	B035-B037	{00}
E33M37	20214	EAAGMACG_499.3	<aaxab>	497.437	RH04	B035-B038	{-1}
E38M60	20665	EACTMCTC_108	<aaxab>	106.134	RH04	B035-B038	{-1}
E40M35	7096	EAGCMACA_124	<aaxab>	120.903	RH04	B036	{-1}
E33M59	20589	EAAGMCTA_361	<aaxab>	358.876	RH04	B036	{-1}
E45M40	20475	EATGMAGC_565	<aaxab>	601.873	RH04	B036	{-1}
E44M36	7091	EATCMACC_342	<aaxab>	340.864	RH04	B036	{-1}
E40M32	6850	EAGCMAAC_528.3	<aaxab>	529.784	RH04	B036	{-1}
E32M50	20049	EAACMCAT_267.3H	<abxab>	266.771	RH04	B036	{11}
E36M42	7094	EACCMAGT_77	<aaxab>	73.476	RH04	B036	{-1}
E44M40	20694	EATCMAGC_126.8	<abxab>	124.876	RH04	B036	{11}
E33M60	7090	EAAGMCTC_231.1	<aaxab>	230.612	RH04	B036	{-1}
E35M36	7100	EACAMACC_184.6	<aaxab>	185.308	RH04	B036-B037	{-1}
E32M50	20053	EAACMCAT_122.0H	<abxab>	119.43	RH04	B037-B041	{11}
E32M59	20241	EAACMCTA_292.1H	<abxab>	291.08	RH04	B039	{00}
E36M59	7113	EACCMCTA_105	<aaxab>	103.101	RH04	B039	{-1}
E31M37	12004	EAAAMACG_144.2H	<abxab>	142.001	RH04	B041-B042	{00}
E41M42	11737	EAGGMAGT_24H	<abxab>	178.142	RH04	B041-B042	{00}
E42M48	7119	EAGTMCAC_221	<aaxab>	220.059	RH04	B044	{-1}
E33M50	11619	EAAGMCAT_324.5H	<abxab>	323.654	RH04	B044	{11}
E35M48	11744	EACAMCAC_228.2H	<abxab>	228.128	RH04	B046	{01}
E44M59	11731	EATCMCTA_13H	<abxab>	324.837	RH04	B049-B050	{01}
E44M61	7132	EATCMCTG_328.7	<aaxab>	327.496	RH04	B056	{-1}
E33M40	7134	EAAGMAGC_191	<aaxab>	191.052	RH04	B056	{-1}
E33M37	7135	EAAGMACG_169	<aaxab>	167.704	RH04	B056	{-1}
E39M49	7139	EAGAMCAG_421.2	<aaxab>	422.625	RH04	B060	{-1}
E44M47	7143	EATCMCAA_120.6	<aaxab>	118.356	RH04	B060	{-1}
E38M59	7144	EACTMCTA_113.6	<aaxab>	111.485	RH04	B066	{-0}
E39M48	11797	EAGAMCAC_12H	<abxab>	180.274	RH04	B068-B073	{10}
E45M49	11793	EATGMCAG_18H	<abxab>	220.862	RH04	B069-B070	{01}
E35M36	11798	EACAMACC_165.7H	<abxab>	165.457	RH04	B072	{00}
E32M50	7165	EAACMCAT_226.9	<aaxab>	226.335	RH04	B073	{-0}
E40M32	7170	EAGCMAAC_418	<aaxab>	414.957	RH04	B073	{-1}
E32M61	7167	EAACMCTG_203.0	<aaxab>	202.227	RH04	B073	{-1}
E39M37	11810	EAGAMACG_17H	<abxab>	192.828	RH04	B078	{01}
E32M41	11805	EAACMAGG_190H	<abxab>	188.842	RH04	B078	{01}
E41M33	11799	EAGGMAAG_31H	<abxab>	140.32	RH04	B078	{01}
E39M59	11825	EAGAMCTA_6H	<abxab>	476.367	RH04	B081	{00}
E33M48	7181	EAAGMCAC_496.9	<aaxab>	501.212	RH04	B099	{-0}
E33M55	7182	EAAGMCGA_326.6	<aaxab>	324.119	RH04	B101	{-0}
E32M59	7183	EAACMCTA_199.5	<aaxab>	198.644	RH04	B102	{-1}
E37M38	7192	EACGMACT_209	<aaxab>	207.838	RH04	B103	{-0}
E40M44	7193	EAGCMATC_123	<aaxab>	120.886	RH04	B104	{-0}
E38M40	7201	EACTMAGC_160	<aaxab>	157.988	RH04	B105	{-0}
E45M50	20507	EATGMCAT_349	<aaxab>	347.781	RH04	B105	{-1}
P25M40	7207	PTG/MAGC_72.2	<aaxab>		RH05	B001	{-1}
E41M39	7202	EAGGMAGA_385	<aaxab>	383.261	RH05	B001-B004	{-0}
P18M34	7220	PCT/MAAT_146.8	<aaxab>		RH05	B002-B003	{-1}
P25M43	7218	PTG/MATA_195.3	<aaxab>		RH05	B002-B004	{-0}
E35M36	11844	EACAMACC_190.0H	<abxab>	187.72	RH05	B002-B007	{01}
E45M48	7230	EATGMCAC_181.8	<aaxab>	180.706	RH05	B003	{-0}
E39M54	7226	EAGAMCCT_190.8	<aaxab>	189.884	RH05	B003-B004	{-0}
E44M60	7235	EATCMCTC_236.2	<aaxab>	235.903	RH05	B004	{-0}
E42M40	7248	EAGTMAGC_990	<aaxab>	307.397	RH05	B004	{-1}
E42M48	7251	EAGTMCAC_290	<aaxab>	290.08	RH05	B004	{-0}
E32M60	7238	EAACMCTC_412.0	<aaxab>	410.042	RH05	B004	{-0}
E39M49	7243	EAGAMCAG_77.0	<aaxab>	73.476	RH05	B004	{-0}
E35M54	7236	EACAMCCT_109.4	<aaxab>	107.408	RH05	B004	{-1}
E33M58	20019	EAAGMCGT_433	<abxab>		RH05	B004	{10}
E32M49	7241	EAACMCAG_149.7	<aaxab>	148.081	RH05	B004	{-0}
E33M36	20179	EAAGMACC_272	<aaxab>	271.839	RH05	B004	{-0}
E36M50	7259	EACCMCAT_85	<aaxab>	82.019	RH05	B010	{-0}
E35M54	11857	EACAMCCT_161.5H	<abxab>	160.356	RH05	B012	{10}
P25M43	7261	PTG/MATA_228.0	<aaxab>		RH05	B012	{-0}
E33M50	20578	EAAGMCAT_311	<aaxab>	310.83	RH05	B012	{-0}
P19M45	7260	PGA/MATG_101.5	<aaxab>		RH05	B012	{-0}
	7263	GP21-AseI-RH	<aaxab>		RH05	B013	{-0}
C39M51	7262	CAGAMCCA_192.3	<aaxab>		RH05	B013	{-1}
P13M45	7264	PAG/MATG_567.6	<aaxab>		RH05	B014	{-1}
E35M36	7265	EACAMACC_361.6	<aaxab>	360.088	RH05	B016	{-1}
E32M62	20145	EAACMCTT_435H	<abxab>	432.499	RH05	B016-B017	{00}
E39M60	7266	EAGAMCTC_470	<aaxab>	471.339	RH05	B017	{-0}
P18M34	7267	PCT/MAAT_167.0	<aaxab>		RH05	B017	{-0}
E39M50	7278	EAGAMCAT_91.7	<aaxab>	88.848	RH05	B020	{-1}
P19M43	7277	PGA/MATA_189.8	<aaxab>		RH05	B020	{-1}
E39M48	20648	EAGAMCAC_233.3	<aaxab>	233.092	RH05	B020	{-0}
E39M48	7274	EAGAMCAC_206.4	<aaxab>	205.3	RH05	B020	{-0}
E39M48	7270	EAGAMCAC_221.7	<aaxab>	220.763	RH05	B020	{-0}
C32M50	7275	CAACMCAT_142.6	<aaxab>		RH05	B020	{-0}
E44M60	7271	EATCMCTC_28	<aaxab>	103.301	RH05	B020	{-0}
P23M45	7276	PTA/MATG_304	<aaxab>		RH05	B020	{-1}
E38M61	7268	EACTMCTG_328.9	<aaxab>		RH05	B020	{-1}
C46M61	7269	CATTMCTG_437.9	<aaxab>		RH05	B020	{-1}
P12M39	11860	PAC/MAGA_105.0H	<abxab>		RH05	B020-B021	{00}
E32M41	7280	EAACMAGG_167	<aaxab>	165.694	RH05	B021	{-1}
E33M48	7282	EAAGMCAC_147.8	<aaxab>	146.6	RH05	B022	{-0}
P13M44	7289	PAG/MATC_169.1	<aaxab>		RH05	B026	{-1}
P14M45	7286	PAT/MATG_184.7	<aaxab>		RH05	B026	{-1}
C33M50	7287	CAAGMCAT_174.6	<aaxab>		RH05	B026-B027	{-0}
E42M49	7284	EAGTMCAG_63	<aaxab>		RH05	B026-B027	{-0}
	7291	GP179-MnlI-RH	<aaxab>		RH05	B027	{-0}
C33M50	7292	CAAGMCAT_170.5	<aaxab>		RH05	B028	{-1}
E42M50	7294	EAGTMCAT_23	<aaxab>	201.17	RH05	B033	{-1}
P14M32	7295	PAT/MAAC_104.5	<aaxab>		RH05	B034	{-0}
P14M43	7316	PAT/MATA_125.1	<aaxab>		RH05	B037	{-0}
C44M47	7297	CATCMCAA_86Z	<aaxab>		RH05	B037	{-0}
E41M59	7318	EAGGMCTA_104	<aaxab>	100.831	RH05	B037	{-0}
P17M38	7309	PCG/MACT_277.5	<aaxab>		RH05	B037	{-0}
P13M36	7302	PAG/MACC_242.4	<aaxab>		RH05	B037	{-1}
E39M36	20640	EAGAMACC_230	<aaxab>	228.694	RH05	B037	{-1}
E44M49	11894	EATCMCAG_17H	<abxab>	272.13	RH05	B037	{11}
E44M60	11887	EATCMCTC_31H	<abxab>	82.562	RH05	B037	{10}
E42M41	7301	EAGTMAGG_35	<aaxab>	112.469	RH05	B037	{-1}
E41M35	7296	EAGGMACA_500	<aaxab>	504.779	RH05	B037	{-1}
C44M48	7319	CATCMCAC_50.6	<aaxab>		RH05	B037	{-1}
C44M47	7298	CATCMCAA_83Z	<aaxab>		RH05	B037	{-0}
E33M59	20598	EAAGMCTA_152H	<abxab>	149.694	RH05	B037	{10}
E35M58	7299	EACAMCGT_250.1	<aaxab>		RH05	B037-B039	{-1}
E45M49	11858	EATGMCAG_33H	<abxab>	116.597	RH05	B037-B039	{00}
P18M36	7312	PCT/MACC_274.8	<aaxab>		RH05	B037-B039	{-1}
E33M36	7325	EAAGMACC_299	<aaxab>	299.165	RH05	B038	{-0}
E35M40	7332	EACAMAGC_407	<aaxab>	405.791	RH05	B042-B046	{-0}
E39M48	20649	EAGAMCAC_212.8rh	<SHxRH>	211.841	RH05	B042-B046	{-0}
E32M59	20238	EAACMCTA_322rh	<SHxRH>	320.962	RH05	B042-B047	{-0}
E42M55	11851	EAGTMCGA_160.9H	<abxab>	159.789	RH05	B042-B047	{10}
E38M49	20427	EACTMCAG_353H	<abxab>	351.936	RH05	B043-B047	{01}
E38M47	12147	EACTMCAA_157.4H	<abxab>	155.727	RH05	B043-B055	{01}
E32M50	20050	EAACMCAT_239.9H	<abxab>	239.376	RH05	B044-B045	{11}
E36M33	20420	EACCMAAG_262H	<abxab>	259.542	RH05	B044-B046	{11}
E36M50	12364	EACCMCAT_42H	<abxab>	74.509	RH05	B044-B046	{11}
E42M60	7376	EAGTMCTC_236.0	<aaxab>	235.993	RH05	B044-B047	{-0}
E33M50	7392	EAAGMCAT_15	<aaxab>	159.511	RH05	B045	{-0}
E33M40	7407	EAAGMAGC_163	<aaxab>	160.25	RH05	B045	{-0}
E36M50	7405	EACCMCAT_322	<aaxab>	321.769	RH05	B045-B046	{-0}
E38M54	7393	EACTMCCT_108.7	<aaxab>	106.571	RH05	B045-B046	{-0}
E39M36	7417	EAGAMACC_97	<aaxab>	94.232	RH05	B045-B046	{-0}
E44M47	7401	EATCMCAA_446.5	<aaxab>	446.085	RH05	B045-B046	{-0}
E37M42	7596	EACGMAGT_242rh	<SHxRH>	240.928	RH05	B045-B046	{-0}
E33M62	20230	EAAGMCTT_463H	<abxab>	460.146	RH05	B045-B046	{11}
E35M50	7399	EACAMCAT_165.5	<aaxab>	164.677	RH05	B045-B046	{-0}
E39M36	7390	EAGAMACC_184	<aaxab>	182.426	RH05	B045-B046	{-0}
E36M33	7397	EACCMAAG_91	<aaxab>	88.317	RH05	B045-B046	{-0}
E36M50	7395	EACCMCAT_136	<aaxab>	134.299	RH05	B045-B046	{-0}
E38M40	7409	EACTMAGC_347	<aaxab>	347.614	RH05	B045-B047	{-0}
E39M59	12408	EAGAMCTA_17H	<abxab>	240.572	RH05	B045-B047	{01}
E32M60	12541	EAACMCTC_69.5rh	<SHxRH>	67.46	RH05	B045-B047	{-0}
E45M40	20477	EATGMAGC_298	<aaxab>	295.803	RH05	B046	{-0}
E32M59	7544	EAACMCTA_438.1	<aaxab>	434.797	RH05	B046	{-0}
E33M61	20583	EAAGMCTG_345	<abxab>	343.839	RH05	B046	{10}
E33M61	12465	EAAGMCTG_5H	<abxab>	393.1	RH05	B046	{11}
E33M50	7450	EAAGMCAT_286.7	<aaxab>	287.022	RH05	B046	{-0}
E33M61	12405	EAAGMCTG_24H	<abxab>	135.132	RH05	B046	{11}
E33M59	20593	EAAGMCTA_220	<aaxab>	219.848	RH05	B046	{-0}
E36M47	20607	EACCMCAA_339.4H	<abxab>	340.975	RH05	B046	{11}
E35M48	7348	EACAMCAC_317.0	<aaxab>	315.273	RH05	B046	{-0}
E38M60	7521	EACTMCTC_272.3	<aaxab>	270.954	RH05	B046	{-0}
E38M60	7541	EACTMCTC_344.6	<aaxab>	345.963	RH05	B046	{-0}
E38M60	7567	EACTMCTC_421.1	<aaxab>	420.193	RH05	B046	{-0}
E45M61	20560	EATGMCTG_171	<aaxab>	169.714	RH05	B046	{-0}
E45M61	20536	EATGMCTG_423	<aaxab>	421.395	RH05	B046	{-0}
E45M60	12383	EATGMCTC_565	<abxab>	582.347	RH05	B046	{11}
E45M60	7463	EATGMCTC_208.7	<aaxab>	204.658	RH05	B046	{-0}
E36M47	20606	EACCMCAA_386.7H	<abxab>	386.362	RH05	B046	{11}
E37M35	12374	EACGMACA_187H	<abxab>	186.755	RH05	B046	{11}
E37M35	12409	EACGMACA_164H	<abxab>	163.152	RH05	B046	{11}
E45M60	7462	EATGMCTC_206.1	<aaxab>	204.658	RH05	B046	{-1}
E45M59	7447	EATGMCTA_265.0	<aaxab>	264.553	RH05	B046	{-0}
E36M47	7545	EACCMCAA_243	<aaxab>	244.244	RH05	B046	{-0}
E37M59	7588	EACGMCTA_282	<aaxab>	279.729	RH05	B046	{-0}
E38M36	12388	EACTMACC_15H	<abxab>	190.916	RH05	B046	{11}
E38M36	12401	EACTMACC_10H	<abxab>	246.327	RH05	B046	{11}
E38M41	7512	EACTMAGG_214	<aaxab>	213.302	RH05	B046	{-0}
E38M41	12402	EACTMAGG_11H	<abxab>	232.389	RH05	B046	{11}
E36M44	12389	EACCMATC_40H	<abxab>	89.196	RH05	B046	{11}
E36M44	12366	EACCMATC_27H	<abxab>	164.888	RH05	B046	{11}
E36M44	7429	EACCMATC_218	<aaxab>	217.553	RH05	B046	{-0}
E39M48	7534	EAGAMCAC_125.3	<aaxab>	123.718	RH05	B046	{-0}
E35M62	20371	EACAMCTT_401.6	<aaxab>	400.29	RH05	B046	{-0}
E33M62	12442	EAAGMCTT_150H	<abxab>	148.06	RH05	B046	{11}
E38M48	12397	EACTMCAC_83.4H	<abxab>	80.306	RH05	B046	{11}
E45M58	7531	EATGMCGT_431.9	<aaxab>	418.565	RH05	B046	{-0}
E33M62	7558	EAAGMCTT_360.7	<aaxab>	359.58	RH05	B046	{-0}
E38M50	12120	EACTMCAT_349.6H	<abxab>	349.419	RH05	B046	{11}
E33M37	7566	EAAGMACG_175	<aaxab>	174.969	RH05	B046	{-0}
E39M54	12129	EAGAMCCT_586.0H	<abxab>	635.986	RH05	B046	{11}
E39M61	7441	EAGAMCTG_153.6	<aaxab>	151.778	RH05	B046	{-0}
E39M61	7553	EAGAMCTG_263.7	<aaxab>	262.842	RH05	B046	{-0}
E39M61	7559	EAGAMCTG_292.1	<aaxab>	289.268	RH05	B046	{-0}
E39M61	12391	EAGAMCTG_242.2	<abxab>	240.925	RH05	B046	{11}
E40M42	12145	EAGCMAGT_211.6H	<abxab>	211.118	RH05	B046	{11}
E45M58	7530	EATGMCGT_89.0	<aaxab>	66.782	RH05	B046	{-0}
E41M33	12426	EAGGMAAG_3H	<abxab>	455.133	RH05	B046	{11}
E35M49	20321	EACAMCAG_565.5	<aaxab>	573.32	RH05	B046	{-0}
E41M38	7442	EAGGMACT_148	<aaxab>	146.274	RH05	B046	{-0}
E32M60	20305	EAACMCTC_126.7	<aaxab>	125.075	RH05	B046	{-0}
E45M54	7557	EATGMCCT_14	<aaxab>	280.693	RH05	B046	{-0}
E41M42	12357	EAGGMAGT_31H	<abxab>	112.176	RH05	B046	{11}
E33M36	20170	EAAGMACC_467H	<abxab>	463.882	RH05	B046	{11}
E41M59	7540	EAGGMCTA_138	<aaxab>	135.935	RH05	B046	{-0}
E42M36	12370	EAGTMACC_19H	<abxab>	119.635	RH05	B046	{11}
E42M36	12371	EAGTMACC_27H	<abxab>	74.93	RH05	B046	{11}
E32M61	20131	EAACMCTG_106.2H	<abxab>	103.586	RH05	B046	{11}
E42M40	7590	EAGTMAGC_997	<aaxab>	493.793	RH05	B046	{-0}
E45M54	7446	EATGMCCT_30	<aaxab>	163.547	RH05	B046	{-0}
E42M40	12369	EAGTMAGC_31H	<abxab>	108.944	RH05	B046	{11}
E45M50	20501	EATGMCAT_530	<aaxab>	537.92	RH05	B046	{-0}
E39M49	20015	EAGAMCAG_90.6	<aaxab>	88.257	RH05	B046	{-0}
E39M41	12418	EAGAMAGG_1H	<abxab>	644.603	RH05	B046	{11}
E36M38	12361	EACCMACT_30H	<abxab>	87.765	RH05	B046	{11}
E32M60	12171	EAACMCTC_157.4H	<abxab>	156.709	RH05	B046	{10}
E42M54	12497	EAGTMCCT_6H	<abxab>	305.379	RH05	B046	{11}
E42M55	7459	EAGTMCGA_170.8	<aaxab>	170.259	RH05	B046	{-0}
E32M62	12164	EAACMCTT_212.5H	<abxab>	210.928	RH05	B046	{11}
E42M59	7509	EAGTMCTA_113.5	<aaxab>	110.68	RH05	B046	{-0}
E42M59	7533	EAGTMCTA_505.3	<aaxab>	510.574	RH05	B046	{-0}
E38M54	12134	EACTMCCT_441.0H	<abxab>	441.304	RH05	B046	{11}
E42M61	12359	EAGTMCTG_20H	<abxab>	180.912	RH05	B046	{11}
E42M62	7428	EAGTMCTT_79.6	<aaxab>	75.112	RH05	B046	{-0}
E42M62	12362	EAGTMCTT_19H	<abxab>	175.888	RH05	B046	{11}
E44M36	7454	EATCMACC_209	<aaxab>	209.029	RH05	B046	{-0}
E44M36	12466	EATCMACC_1H	<abxab>	696.546	RH05	B046	{11}
E44M37	12367	EATCMACG_18H	<abxab>	119.421	RH05	B046	{11}
E44M40	7539	EATCMAGC_311	<aaxab>	310.817	RH05	B046	{-0}
E32M60	12123	EAACMCTC_304	<abxab>	301.614	RH05	B046	{11}
E38M54	12116	EACTMCCT_139.8H	<abxab>	138.341	RH05	B046	{11}
E39M37	12114	EAGAMACG_25H	<abxab>	131.132	RH05	B046	{11}
E35M47	12108	EACAMCAA_131.9H	<abxab>	130.767	RH05	B046	{11}
E33M40	7564	EAAGMAGC_139	<aaxab>	137.183	RH05	B046	{-0}
E32M37	7562	EAACMACG_82	<aaxab>	77.999	RH05	B046	{-0}
E39M40	7552	EAGAMAGC_278	<aaxab>	276.071	RH05	B046	{-0}
E35M40	7551	EACAMAGC_139	<aaxab>	138.017	RH05	B046	{-0}
E36M38	7537	EACCMACT_600	<aaxab>	548.349	RH05	B046	{-0}
E33M40	7527	EAAGMAGC_305	<aaxab>	302.668	RH05	B046	{-0}
E35M55	7515	EACAMCGA_242.7	<aaxab>	241.196	RH05	B046	{-0}
E44M49	7476	EATCMCAG_108.5	<aaxab>	106.143	RH05	B046	{-0}
E44M49	7477	EATCMCAG_32	<aaxab>	135.164	RH05	B046	{-0}
E44M49	7478	EATCMCAG_356.0	<aaxab>	354.166	RH05	B046	{-0}
E32M41	7511	EAACMAGG_239	<aaxab>	237.856	RH05	B046	{-0}
E44M50	7604	EATCMCAT_151.6	<aaxab>	149.291	RH05	B046	{-0}
E32M41	7503	EAACMAGG_241	<aaxab>	239.818	RH05	B046	{-0}
E32M37	7489	EAACMACG_176	<aaxab>	174.543	RH05	B046	{-0}
E32M37	7486	EAACMACG_326	<aaxab>	319.4	RH05	B046	{-0}
E35M61	7485	EACAMCTG_92.9	<aaxab>	90.1	RH05	B046	{-0}
E33M55	7484	EAAGMCGA_299.0	<aaxab>	300.09	RH05	B046	{-0}
E38M54	7445	EACTMCCT_247.4	<aaxab>	244.38	RH05	B046	{-0}
E35M49	7439	EACAMCAG_102.4	<aaxab>	99.848	RH05	B046	{-0}
E33M55	7438	EAAGMCGA_361.8	<aaxab>	361.901	RH05	B046	{-0}
E45M49	7483	EATGMCAG_304.2	<aaxab>	303.431	RH05	B046	{-0}
E44M59	7435	EATCMCTA_167.2	<aaxab>	165.651	RH05	B046	{-0}
E44M59	7436	EATCMCTA_22	<aaxab>	203.925	RH05	B046	{-0}
E39M51	7427	EAGAMCCA_145.1	<aaxab>	143.106	RH05	B046	{-1}
E36M38	7426	EACCMACT_87	<aaxab>	83.785	RH05	B046	{-0}
E44M60	7425	EATCMCTC_24	<aaxab>	110.963	RH05	B046	{-0}
E44M60	7461	EATCMCTC_268.3	<aaxab>	266.853	RH05	B046	{-0}
E45M48	7584	EATGMCAC_522.4	<aaxab>	525.592	RH05	B046	{-0}
E32M49	7422	EAACMCAG_135.2	<aaxab>	133.415	RH05	B046	{-0}
E32M49	7423	EAACMCAG_231.8	<aaxab>	231.879	RH05	B046	{-0}
E32M62	20167	EAACMCTT_112.7H	<abxab>	109.841	RH05	B046-B047	{11}
E35M36	11936	EACAMACC_270.9H	<abxab>	269.732	RH05	B046-B047	{11}
E35M60	11914	EACAMCTC_212.3H	<abxab>	211.333	RH05	B046-B047	{11}
E39M55	7506	EAGAMCGA_270.5	<aaxab>	239.937	RH05	B046-B047	{-0}
E38M51	11902	EACTMCCA_104.8H	<abxab>	102.858	RH05	B046-B047	{11}
E35M60	11917	EACAMCTC_236.4H	<abxab>	236.683	RH05	B046-B047	{10}
E35M62	20360	EACAMCTT_314.9H	<abxab>	312.703	RH05	B046-B047	{11}
E36M62	7573	EACCMCTT_327	<aaxab>	323.354	RH05	B046-B047	{-0}
E45M40	20494	EATGMAGC_580	<aaxab>	640.533	RH05	B046-B047	{-0}
E38M60	11888	EACTMCTC_418.6H	<abxab>	417.767	RH05	B046-B047	{11}
E41M42	11901	EAGGMAGT_13H	<abxab>	299.751	RH05	B046-B047	{11}
E38M60	11895	EACTMCTC_172.4H	<abxab>	171.875	RH05	B046-B047	{11}
E32M48	20087	EAACMCAC_98.4rh	<SHxRH>	95.9	RH05	B046-B047	{-0}
E37M39	7542	EACGMAGA_152	<aaxab>	148.899	RH05	B046-B047	{-0}
E37M39	7577	EACGMAGA_620	<aaxab>	550.109	RH05	B046-B047	{-0}
E39M55	12382	EAGAMCGA_8H	<abxab>	249.496	RH05	B046-B047	{11}
E42M40	12468	EAGTMAGC_3H	<abxab>	554.274	RH05	B047	{11}
E41M33	12427	EAGGMAAG_2H	<abxab>	490.821	RH05	B047	{11}
E42M40	7608	EAGTMAGC_233	<aaxab>	232.553	RH05	B047	{-0}
E36M42	7610	EACCMAGT_291	<aaxab>	290.204	RH05	B047	{-0}
E42M54	12415	EAGTMCCT_2H	<abxab>	626.927	RH05	B047	{11}
E45M51	7609	EATGMCCA_35	<aaxab>	71.637	RH05	B047	{-0}
E38M59	12520	EACTMCTA_188.9H	<abxab>	186.754	RH05	B055	{01}
E32M60	7626	EAACMCTC_205	<aaxab>	203.41	RH05	B060	{-0}
E35M41	7627	EACAMAGG_210	<aaxab>	209.41	RH05	B060-B062	{-1}
E33M62	7629	EAAGMCTT_144.9	<aaxab>	142.252	RH05	B065	{-0}
C39M50	7633	CAGAMCAT_54.2	<aaxab>		RH05	B066-B069	{-1}
C43M51	7631	CATAMCCA_322.3	<aaxab>		RH05	B066-B069	{-0}
P22M39	7637	PGT/MAGA_154.8	<aaxab>		RH05	B067	{-1}
C43M59	7645	CATAMCTA_112.0	<aaxab>		RH05	B076	{-1}
P22M36	12570	PGT/MACC_220.6H	<abxab>		RH05	B076-B078	{01}
E38M48	12579	EACTMCAC_111.4H	<abxab>	109.455	RH05	B076-B078	{00}
E45M48	7648	EATGMCAC_130.4	<aaxab>	128.886	RH05	B077	{-1}
E44M58	7650	EATCMCGT_20	<aaxab>	161.108	RH05	B078	{-1}
E44M60	7649	EATCMCTC_25	<aaxab>	107.973	RH05	B078	{-0}
E44M60	12569	EATCMCTC_27H	<abxab>	104.67	RH05	B078	{11}
C43M59	7652	CATAMCTA_100.5	<aaxab>		RH05	B078	{-0}
E32M58	12571	EAACMCGT_526.7H	<abxab>		RH05	B078	{11}
E42M51	7651	EAGTMCCA_208.5	<aaxab>	207.148	RH05	B078	{-0}
E32M49	20054	EAACMCAG_125.4b	<RHxRH>	123.772	RH06	B001	{-0}
E35M41	20669	EACAMAGG_94	<aaxab>	90.575	RH06	B001-B003	{-0}
E40M33	7679	EAGCMAAG_196	<aaxab>	194.303	RH06	B002	{-1}
E33M60	20298	EAAGMCTC_74.5H	<abxab>	71.724	RH06	B002-B003	{11}
E37M35	7688	EACGMACA_201	<aaxab>	200.121	RH06	B003	{-1}
E44M60	7684	EATCMCTC_104.2	<aaxab>	99.539	RH06	B003	{-0}
E40M35	7689	EAGCMACA_138	<aaxab>	134.927	RH06	B003	{-1}
E40M35	12631	EAGCMACA_324.9H	<abxab>	321.572	RH06	B005	{11}
E36M38	7717	EACCMACT_286	<aaxab>	285.759	RH06	B011	{-0}
E41M35	7715	EAGGMACA_372	<aaxab>	370.853	RH06	B011	{-1}
E38M54	12684	EACTMCCT_183.1H	<abxab>	182.169	RH06	B011-B017	{11}
E39M37	12623	EAGAMACG_4H	<abxab>	372.215	RH06	B011-B017	{11}
E44M50	7731	EATCMCAT_32	<aaxab>	86.491	RH06	B014	{-0}
E44M50	6851	EATCMCAT_225.2	<RHxRH>	225.359	RH06	B014	{-0}
E33M48	20059	EAAGMCAC_127.0rh	<SHxRH>	125.978	RH06	B014-B020	{-1}
E41M59	12707	EAGGMCTA_17H	<abxab>	212.35	RH06	B014-B020	{00}
E33M60	20289	EAAGMCTC_158.3rh	<SHxRH>	158.07	RH06	B014-B020	{-1}
E32M54	7751	EAACMCCT_377.0	<aaxab>	376.044	RH06	B015	{-0}
E33M62	7743	EAAGMCTT_598	<aaxab>	657.011	RH06	B015-B016	{-0}
E44M40	20696	EATCMAGC_111b	<RHxRH>	108.563	RH06	B015-B019	{-1}
E44M49	20701	EATCMCAG_188rh	<SHxRH>	186.101	RH06	B016	{-0}
E44M59	20707	EATCMCTA_314.1	<aaxab>	313.185	RH06	B016	{-1}
E39M60	7752	EAGAMCTC_454	<aaxab>	451.133	RH06	B016	{-1}
E38M50	7760	EACTMCAT_469.7	<aaxab>	470.65	RH06	B016	{-0}
E33M36	20174	EAAGMACC_372H	<abxab>	371.708	RH06	B016-B017	{11}
E35M37	12659	EACAMACG_372H	<abxab>	372.103	RH06	B016-B017	{11}
E32M37	12611	EAACMACG_16H	<abxab>	125.453	RH06	B016-B017	{11}
E32M41	12647	EAACMAGG_367H	<abxab>	365.043	RH06	B016-B017	{11}
E33M36	12702	EAAGMACC_78.5H	<abxab>	74.924	RH06	B016-B017	{10}
E33M37	12671	EAAGMACG_88H	<abxab>	85.153	RH06	B016-B017	{11}
E35M62	12635	EACAMCTT_165.0H	<abxab>	163.397	RH06	B016-B017	{11}
E35M62	20363	EACAMCTT_254H	<abxab>	252.99	RH06	B016-B017	{11}
E45M60	20421	EATGMCTC_184H	<abxab>	182.662	RH06	B016-B017	{11}
E33M55	7757	EAAGMCGA_113	<aaxab>	112.073	RH06	B016-B017	{-1}
E35M48	12788	EACAMCAC_272.7H	<abxab>	272.555	RH06	B016-B017	{11}
E37M35	12627	EACGMACA_217H	<abxab>	215.624	RH06	B016-B017	{11}
E33M48	20062	EAAGMCAC_253.0	<abxab>	252.349	RH06	B016-B017	{10}
E38M36	7766	EACTMACC_485	<aaxab>	485.842	RH06	B016-B017	{-1}
E33M40	20196	EAAGMAGC_144rh	<SHxRH>	142.085	RH06	B016-B017	{-1}
E32M51	7753	EAACMCCA_231.3	<aaxab>	231.271	RH06	B016-B017	{-0}
E33M40	12715	EAAGMAGC_495H	<abxab>	494.835	RH06	B016-B018	{10}
E33M40	12643	EAAGMAGC_221H	<abxab>	219.558	RH06	B016-B018	{11}
E39M41	7795	EAGAMAGG_152	<aaxab>	149.207	RH06	B017	{-1}
E44M36	7806	EATCMACC_72	<aaxab>	68.799	RH06	B017	{-1}
E32M62	20155	EAACMCTT_191.9a	<RHxRH>	188.252	RH06	B017	{-1}
E35M48	7787	EACAMCAC_553.6	<aaxab>	560.556	RH06	B017	{-1}
E35M49	7777	EACAMCAG_178	<aaxab>	176.751	RH06	B017	{-1}
E32M55	7812	EAACMCGA_535.5	<aaxab>	542.501	RH06	B017	{-1}
E39M54	20658	EAGAMCCT_135.8	<aaxab>	132.923	RH06	B017	{-0}
E35M49	7778	EACAMCAG_193.6	<aaxab>	191.855	RH06	B017	{-1}
E35M49	7779	EACAMCAG_260.3	<aaxab>	258.591	RH06	B017	{-1}
E33M36	7816	EAAGMACC_139	<aaxab>	137.199	RH06	B017	{-1}
E38M49	7860	EACTMCAG_365.4	<aaxab>	363.3	RH06	B017	{-1}
E39M37	7797	EAGAMACG_78	<aaxab>	72.345	RH06	B017	{-0}
E38M41	7799	EACTMAGG_148	<aaxab>	146.027	RH06	B017	{-0}
E38M41	7783	EACTMAGG_310	<aaxab>	308.217	RH06	B017	{-1}
E38M41	7782	EACTMAGG_193	<aaxab>	191.252	RH06	B017	{-1}
E45M36	7853	EATGMACC_179	<aaxab>	179.059	RH06	B017	{-1}
E33M62	7824	EAAGMCTT_425.3	<aaxab>	423.3	RH06	B017	{-0}
E33M62	7842	EAAGMCTT_573.0	<aaxab>	582.111	RH06	B017	{-1}
E45M36	7856	EATGMACC_335	<aaxab>	334.244	RH06	B017	{-1}
E45M40	20485	EATGMAGC_230	<aaxab>	228.613	RH06	B017	{-1}
E35M62	20357	EACAMCTT_430.8	<aaxab>	429.186	RH06	B017	{-1}
E45M50	20530	EATGMCAT_86	<aaxab>	83.189	RH06	B017	{-1}
E35M49	7781	EACAMCAG_379.9	<aaxab>	378.895	RH06	B017	{-0}
E45M54	7848	EATGMCCT_5	<aaxab>	455.566	RH06	B017	{-0}
E35M51	7786	EACAMCCA_226.5	<aaxab>	227.016	RH06	B017	{-1}
E37M59	7872	EACGMCTA_215	<aaxab>	214.203	RH06	B017	{-1}
E37M59	7843	EACGMCTA_169	<aaxab>	166.543	RH06	B017	{-1}
E44M49	20700	EATCMCAG_475	<aaxab>	476.544	RH06	B017	{-1}
E41M38	7804	EAGGMACT_162	<aaxab>	159.891	RH06	B017	{-1}
E41M42	7802	EAGGMAGT_157	<aaxab>	155.561	RH06	B017	{-1}
E32M37	7800	EAACMACG_153	<aaxab>	151.235	RH06	B017	{-1}
E33M61	7790	EAAGMCTG_178.7	<aaxab>	177.743	RH06	B017	{-1}
E33M61	7814	EAAGMCTG_227.7	<aaxab>	226.68	RH06	B017	{-1}
E33M41	7831	EAAGMAGG_25	<aaxab>	163.43	RH06	B017	{-0}
E39M49	7801	EAGAMCAG_126.1	<aaxab>	124.513	RH06	B017	{-1}
E33M60	7773	EAAGMCTC_136.4	<aaxab>	135.029	RH06	B017	{-1}
E41M42	7772	EAGGMAGT_358	<aaxab>	355.927	RH06	B017	{-1}
E44M60	20712	EATCMCTC_354.4	<aaxab>	352.901	RH06	B017-B018	{-1}
E35M40	7837	EACAMAGC_129	<aaxab>	127.342	RH06	B017-B018	{-1}
E44M59	7867	EATCMCTA_37	<aaxab>	120.348	RH06	B017-B019	{-1}
E33M36	20173	EAAGMACC_413H	<abxab>	415.445	RH06	B017-B020	{00}
E42M51	12723	EAGTMCCA_445.0H	<abxab>	445.576	RH06	B017-B020	{00}
E42M54	12726	EAGTMCCT_7H	<abxab>	301.22	RH06	B017-B020	{00}
E44M58	12696	EATCMCGT_15H	<abxab>	211.754	RH06	B017-B020	{00}
E39M59	12764	EAGAMCTA_29H	<abxab>	169.001	RH06	B017-B020	{00}
E38M50	12734	EACTMCAT_134.1H	<abxab>	133.155	RH06	B017-B020	{00}
E35M61	12747	EACAMCTG_255.9H	<abxab>	252.963	RH06	B017-B020	{00}
E45M60	12603	EATGMCTC_453	<abxab>	454.558	RH06	B017-B020	{01}
E37M38	12730	EACGMACT_336H	<abxab>	334.568	RH06	B017-B020	{00}
E44M60	20715	EATCMCTC_125.2	<abxab>	123.363	RH06	B017-B020	{00}
E36M35	12724	EACCMACA_18H	<abxab>	178.066	RH06	B017-B020	{00}
E36M62	7929	EACCMCTT_650	<abxab>	558.281	RH06	B017-B027	{00}
E33M60	7875	EAAGMCTC_365.6	<aaxab>	364.861	RH06	B018	{-1}
E45M59	7877	EATGMCTA_213.7	<aaxab>	212.547	RH06	B018	{-1}
E39M51	7889	EAGAMCCA_190	<aaxab>	188.453	RH06	B019	{-0}
E33M48	7891	EAAGMCAC_108.9	<aaxab>	107.44	RH06	B019	{-0}
E33M55	7895	EAAGMCGA_393.6	<aaxab>	391.993	RH06	B020	{-1}
E38M59	20627	EACTMCTA_103.9H	<abxab>	101.307	RH06	B020-B021	{11}
E37M59	7896	EACGMCTA_318	<aaxab>	315.839	RH06	B020-B023	{-1}
E39M60	7904	EAGAMCTC_539.6	<aaxab>	546.176	RH06	B021	{-0}
E39M60	7908	EAGAMCTC_526.0	<aaxab>	530.046	RH06	B021	{-0}
E39M60	7905	EAGAMCTC_466	<aaxab>	465.374	RH06	B021	{-0}
E36M59	7907	EACCMCTA_373	<aaxab>	375.002	RH06	B021	{-0}
E39M60	7903	EAGAMCTC_496.3	<aaxab>	496.759	RH06	B021	{-0}
E44M59	7902	EATCMCTA_396.5	<aaxab>	395.843	RH06	B021	{-0}
E33M60	12846	EAAGMCTC_99.4H	<abxab>	96.786	RH06	B021-B022	{00}
E32M61	20129	EAACMCTG_501.8	<aaxab>	506.137	RH06	B022-B023	{-1}
E35M48	7913	EACAMCAC_390.6	<aaxab>	389.073	RH06	B023	{-1}
E45M59	7919	EATGMCTA_208.5	<aaxab>	206.551	RH06	B024	{-1}
E38M40	7920	EACTMAGC_175	<aaxab>	173.369	RH06	B024	{-1}
E40M33	7938	EAGCMAAG_230	<aaxab>	228.969	RH06	B028	{-1}
E45M48	7947	EATGMCAC_188.1	<aaxab>	187.042	RH06	B028	{-0}
E45M48	7949	EATGMCAC_186.8	<aaxab>	186.105	RH06	B028	{-0}
E32M47	7932	EAACMCAA_273.6	<aaxab>	271.48	RH06	B028	{-0}
E45M48	7948	EATGMCAC_184.9	<aaxab>	184.269	RH06	B028	{-0}
E42M61	7930	EAGTMCTG_188.1	<aaxab>	167.041	RH06	B028	{-1}
E41M32	20435	EAGGMAAC_267	<aaxab>	264.502	RH06	B028	{-0}
E35M54	7933	EACAMCCT_196.6	<aaxab>	195.536	RH06	B028	{-0}
E36M42	12834	EACCMAGT_4H	<abxab>	413.816	RH06	B029-B032	{00}
E32M50	20052	EAACMCAT_202.0H	<abxab>	200.604	RH06	B034	{01}
E38M49	7956	EACTMCAG_393.7	<aaxab>	392.363	RH06	B034	{-0}
E39M55	7961	EAGAMCGA_158.0	<aaxab>	126.421	RH06	B043	{-1}
E42M36	12878	EAGTMACC_5H	<abxab>	408.849	RH06	B045	{00}
E32M61	7989	EAACMCTG_152.6	<aaxab>	151.211	RH06	B046-B047	{-1}
E44M59	7993	EATCMCTA_555.7	<aaxab>	558.71	RH06	B047	{-1}
E42M62	7992	EAGTMCTT_151.9	<aaxab>	150.081	RH06	B047	{-1}
E38M62	8004	EACTMCTT_166.6	<aaxab>	165.251	RH06	B047	{-1}
E37M47	8002	EACGMCAA_117	<aaxab>	113.011	RH06	B047	{-0}
E42M59	8000	EAGTMCTA_164.7	<aaxab>	163.769	RH06	B047-B048	{-0}
E36M62	12936	EACCMCTT_13H	<abxab>	337.303	RH06	B047-B049	{00}
E37M47	12934	EACGMCAA_227H	<abxab>	226.463	RH06	B047-B049	{00}
E45M49	20719	EATGMCAG_321.3	<abxab>	319.549	RH06	B047-B049	{00}
E31M37	8016	EAAAMACG_211.2	<aaxab>	210.789	RH06	B049	{-0}
E32M60	8015	EAACMCTC_374.6	<aaxab>	371.962	RH06	B049	{-0}
E42M50	8021	EAGTMCAT_235.9	<aaxab>	234.42	RH06	B049	{-0}
E42M60	8038	EAGTMCTC_409.7	<aaxab>	409.769	RH06	B049-B050	{-1}
E42M50	12901	EAGTMCAT_22H	<abxab>	205.234	RH06	B049-B050	{11}
E39M49	20016	EAGAMCAG_507.5	<aaxab>	510.575	RH06	B049-B051	{-1}
E32M54	8040	EAACMCCT_144.2	<aaxab>	141.784	RH06	B050	{-1}
E44M47	8048	EATCMCAA_25	<aaxab>	188.423	RH06	B052	{-0}
E41M38	8055	EAGGMACT_232	<aaxab>	229.835	RH06	B053	{-0}
E39M59	12959	EAGAMCTA_37H	<abxab>	132.041	RH06	B053-B057	{11}
E36M59	12974	EACCMCTA_5H	<abxab>	458.201	RH06	B053-B059	{11}
E35M55	8060	EACAMCGA_277.5	<aaxab>	276.586	RH06	B055	{-0}
E36M47	8080	EACCMCAA_138	<aaxab>	137.086	RH06	B056	{-0}
E33M48	8076	EAAGMCAC_93.8	<aaxab>	91.19	RH06	B056	{-0}
E35M41	8081	EACAMAGG_67	<aaxab>	65.246	RH06	B056	{-0}
E36M47	12952	EACCMCAA_24H	<abxab>	141.033	RH06	B056-B057	{11}
E38M36	8084	EACTMACC_172	<aaxab>	169.829	RH06	B059	{-0}
E39M36	12982	EAGAMACC_11H	<abxab>	283.952	RH06	B069	{11}
E42M48	13008	EAGTMCAC_132	<abxab>	130.268	RH06	B073-B074	{11}
E39M61	12989	EAGAMCTG_322.5	<abxab>	320.993	RH06	B073-B074	{11}
E36M32	12998	EACCMAAC_3H	<abxab>	467.908	RH06	B073-B074	{11}
E45M61	20544	EATGMCTG_354	<abxab>	351.515	RH06	B073-B074	{11}
E41M32	20461	EAGGMAAC_102	<aaxab>	99.132	RH07	B001	{-0}
E40M39	13058	EAGCMAGA_154.9H	<abxab>	152.616	RH07	B001-B003	{10}
E45M48	13031	EATGMCAC_45H	<abxab>	117.67	RH07	B001-B003	{10}
E40M35	13059	EAGCMACA_152.7H	<abxab>	151.221	RH07	B001-B005	{10}
E45M51	13047	EATGMCCA_2H	<abxab>	436.997	RH07	B002	{01}
E37M59	8122	EACGMCTA_203	<aaxab>	200.698	RH07	B005	{-0}
E33M48	8134	EAAGMCAC_139.3	<aaxab>	138.53	RH07	B008	{-0}
E39M59	8135	EAGAMCTA_174.0	<aaxab>	151.798	RH07	B008	{-0}
E33M41	8138	EAAGMAGG_14	<aaxab>	256.332	RH07	B008-B009	{-1}
E36M42	13063	EACCMAGT_27H	<abxab>	147.708	RH07	B009	{10}
E32M41	8142	EAACMAGG_540	<aaxab>	519.787	RH07	B009	{-0}
E32M37	13092	EAACMACG_19H	<abxab>	97.582	RH07	B028	{00}
E37M42	8151	EACGMAGT_270	<aaxab>	268.095	RH07	B031	{-0}
E36M38	20387	EACCMACT_209.5H	<abxab>	206.982	RH07	B034-B036	{11}
E38M54	8163	EACTMCCT_96.2	<aaxab>	93.81	RH07	B036	{-1}
E32M48	8174	EAACMCAC_110.8	<aaxab>	108.994	RH07	B039	{-1}
E44M55	8175	EATCMCGA_215.7	<aaxab>	214.884	RH07	B040	{-1}
E42M62	13104	EAGTMCTT_7H	<abxab>	321.269	RH07	B043-B044	{10}
E39M40	8182	EAGAMAGC_245	<aaxab>	243.669	RH07	B044	{-1}
E33M50	20577	EAAGMCAT_362	<aaxab>	360.965	RH07	B044	{-1}
E42M61	8183	EAGTMCTG_9	<aaxab>	319.374	RH07	B044	{-1}
E32M47	20402	EAACMCAA_217rh	<SHxRH>	216.354	RH07	B048-B049	{-0}
E38M47	8195	EACTMCAA_219.9	<aaxab>	219.515	RH07	B048-B049	{-1}
E32M50	8201	EAACMCAT_429.0	<aaxab>	428.189	RH07	B050	{-1}
E39M59	8209	EAGAMCTA_242.6	<aaxab>	222.43	RH07	B052	{-0}
E42M36	8216	EAGTMACC_280	<aaxab>	278.428	RH07	B058	{-0}
E38M51	8217	EACTMCCA_266.9	<aaxab>	265.599	RH07	B058	{-1}
E40M32	8229	EAGCMAAC_312	<aaxab>	310.263	RH07	B061	{-0}
E36M62	8423	EACCMCTT_157	<abxab>	154.122	RH07	B066	{10}
E35M36	20279	EACAMACC_151.6H	<abxab>	149.685	RH07	B066-B067	{00}
E37M39	13262	EACGMAGA_21H	<abxab>	220.747	RH07	B066-B068	{11}
E36M62	8242	EACCMCTT_219	<aaxab>	218.723	RH07	B066-B068	{-0}
E38M36	13279	EACTMACC_26H	<abxab>	120.355	RH07	B066-B068	{11}
E36M35	13201	EACCMACA_4H	<abxab>	348.416	RH07	B066-B068	{11}
E42M60	13203	EAGTMCTC_10H	<abxab>	278.807	RH07	B066-B068	{11}
E36M62	20614	EACCMCTT_155.5	<aaxab>	152.039	RH07	B066-B068	{-1}
E33M37	8401	EAAGMACG_356.9	<aaxab>	354.382	RH07	B066-B069	{-1}
E45M51	20721	EATGMCCA_445.6	<aaxab>	445.575	RH07	B066-B069	{-0}
E45M51	8265	EATGMCCA_3	<aaxab>	433.739	RH07	B067	{-0}
E32M61	20130	EAACMCTG_480.1	<aaxab>	480.31	RH07	B067	{-0}
E39M37	13220	EAGAMACG_9H	<abxab>	282.109	RH07	B067-B068	{11}
E39M50	13263	EAGAMCAT_331.8H	<abxab>	331.038	RH07	B067-B068	{11}
E42M48	20688	EAGTMCAC_241	<abxab>	242.272	RH07	B067-B068	{11}
E32M50	20042	EAACMCAT_539.2H	<abxab>	545.74	RH07	B067-B068	{11}
E32M48	8249	EAACMCAC_206.1	<aaxab>	204.617	RH07	B067-B068	{-0}
E33M61	8252	EAAGMCTG_117.8	<aaxab>	115.692	RH07	B067-B068	{-0}
E33M61	20579	EAAGMCTG_545H	<abxab>	550.157	RH07	B067-B068	{11}
E41M33	13254	EAGGMAAG_13H	<abxab>	275.122	RH07	B067-B068	{11}
E33M41	13267	EAAGMAGG_24H	<abxab>	167.077	RH07	B067-B068	{11}
E33M41	20152	EAAGMAGG_96.1	<abxab>	93.67	RH07	B067-B068	{11}
E44M55	13246	EATCMCGA_7H	<abxab>	308.629	RH07	B067-B068	{11}
E45M48	13328	EATGMCAC_11H	<abxab>	411.597	RH07	B067-B068	{11}
E39M62	13221	EAGAMCTT_236.8H	<abxab>	236.254	RH07	B067-B068	{11}
E33M62	13291	EAAGMCTT_167.5H	<abxab>	166.808	RH07	B067-B068	{11}
E35M54	13213	EACAMCCT_116.6H	<abxab>	114.51	RH07	B067-B068	{11}
E38M50	13299	EACTMCAT_3H	<abxab>	672.013	RH07	B067-B068	{11}
E33M62	13289	EAAGMCTT_4H	<abxab>	687.266	RH07	B067-B068	{11}
E42M54	13258	EAGTMCCT_1H	<abxab>	732.321	RH07	B067-B068	{11}
E45M55	13245	EATGMCGA_32H	<abxab>	95.265	RH07	B067-B068	{11}
E45M61	20543	EATGMCTG_355	<abxab>	354.522	RH07	B067-B068	{11}
E45M61	20566	EATGMCTG_118	<abxab>	115.883	RH07	B067-B068	{11}
E37M44	13290	EACGMATC_388H	<abxab>	388.393	RH07	B067-B068	{11}
E39M54	8260	EAGAMCCT_74.7	<aaxab>	71.585	RH07	B067-B069	{-1}
E36M59	8254	EACCMCTA_248	<aaxab>	247.88	RH07	B067-B069	{-0}
E45M48	8368	EATGMCAC_999	<aaxab>	642.771	RH07	B068	{-0}
E37M38	8318	EACGMACT_122	<aaxab>	119.448	RH07	B068	{-0}
E38M62	8314	EACTMCTT_271.9	<aaxab>	270.821	RH07	B068	{-0}
E38M60	8315	EACTMCTC_337.5	<aaxab>	336.868	RH07	B068	{-0}
E38M36	8367	EACTMACC_179	<aaxab>	177.428	RH07	B068	{-0}
E32M50	8283	EAACMCAT_228.2	<aaxab>	227.177	RH07	B068	{-0}
E38M47	8308	EACTMCAA_210.6	<aaxab>	210.141	RH07	B068	{-0}
E33M60	8278	EAAGMCTC_135.5	<aaxab>	134.25	RH07	B068	{-0}
E33M59	20590	EAAGMCTA_327	<aaxab>	327.261	RH07	B068	{-0}
E45M61	20556	EATGMCTG_199	<aaxab>	197.402	RH07	B068	{-0}
E39M54	8284	EAGAMCCT_117.4	<aaxab>	115.159	RH07	B068	{-0}
E33M50	8292	EAAGMCAT_269.7	<aaxab>	268.323	RH07	B068	{-0}
E39M62	20251	EAGAMCTT_358.7	<aaxab>	357.073	RH07	B068	{-0}
E35M54	8288	EACAMCCT_183.7	<aaxab>	182.527	RH07	B068	{-0}
E40M33	8326	EAGCMAAG_271	<aaxab>	269.623	RH07	B068	{-0}
E40M33	8333	EAGCMAAG_287	<aaxab>	285.708	RH07	B068	{-0}
E35M50	8295	EACAMCAT_75.4	<aaxab>	71.467	RH07	B068	{-0}
E35M51	8309	EACAMCCA_318.9	<aaxab>	317.806	RH07	B068	{-0}
E45M40	20490	EATGMAGC_152	<aaxab>	150.451	RH07	B068	{-0}
E45M55	8310	EATGMCGA_513.6	<aaxab>	516.756	RH07	B068	{-0}
E35M62	20366	EACAMCTT_188.5	<aaxab>	186.82	RH07	B068	{-0}
E35M36	8302	EACAMACC_234.6	<aaxab>	235.388	RH07	B068	{-0}
E41M33	8304	EAGGMAAG_338	<aaxab>	336.557	RH07	B068	{-0}
E35M50	8296	EACAMCAT_76.5	<aaxab>	72.73	RH07	B068	{-0}
E41M39	8287	EAGGMAGA_158	<aaxab>	156.513	RH07	B068	{-0}
E39M41	8303	EAGAMAGG_262	<aaxab>	259.623	RH07	B068	{-0}
E36M42	8299	EACCMAGT_169	<aaxab>	166.67	RH07	B068	{-0}
E38M62	8297	EACTMCTT_256.2	<aaxab>	255.155	RH07	B068	{-0}
E35M40	8317	EACAMAGC_151	<aaxab>	149.156	RH07	B068	{-0}
E45M51	8277	EATGMCCA_9	<aaxab>	285.166	RH07	B068	{-0}
E35M55	8306	EACAMCGA_235.3	<aaxab>	234.962	RH07	B068	{-0}
E32M62	20144	EAACMCTT_495	<aaxab>	492.757	RH07	B068	{-0}
E44M36	8312	EATCMACC_97	<aaxab>	94.212	RH07	B068	{-0}
E32M48	20084	EAACMCAC_390.3	<aaxab>	388.946	RH07	B068	{-0}
E45M50	20508	EATGMCAT_319	<aaxab>	317.708	RH07	B068	{-0}
E44M55	8320	EATCMCGA_310.7	<aaxab>	309.633	RH07	B068	{-0}
E32M59	3893	EAACMCTA_238.4rh	<SHxRH>	236.854	RH07	B068-B069	{-0}
E35M41	8347	EACAMAGG_138	<aaxab>	135.329	RH07	B068-B070	{-0}
E45M61	20569	EATGMCTG_103	<abxab>	100.49	RH07	B068-B071	{00}
E42M51	13159	EAGTMCCA_116.0H	<abxab>	114.288	RH07	B068-B071	{00}
E33M60	20408	EAAGMCTC_582rh	<SHxRH>	596.363	RH07	B068-B071	{-0}
E32M62	8387	EAACMCTT_550	<aaxab>	559.177	RH07	B069	{-1}
E33M59	8388	EAAGMCTA_10	<aaxab>	143.516	RH07	B069	{-1}
E35M49	20322	EACAMCAG_586.8	<aaxab>	620.369	RH07	B069	{-1}
E39M40	8381	EAGAMAGC_262	<aaxab>	259.343	RH07	B069	{-1}
E41M33	8392	EAGGMAAG_410	<aaxab>	409.025	RH07	B069	{-0}
E36M50	20611	EACCMCAT_482	<aaxab>	488.565	RH07	B069	{-0}
E44M40	8390	EATCMAGC_123	<aaxab>	120.003	RH07	B069	{-1}
E40M33	8378	EAGCMAAG_127	<aaxab>	123.521	RH07	B069	{-1}
E42M61	8371	EAGTMCTG_119.3	<aaxab>	97.217	RH07	B069	{-0}
E45M54	8402	EATGMCCT_2	<aaxab>	659.415	RH07	B070	{-1}
E40M39	13374	EAGCMAGA_401.5H	<abxab>	398.976	RH07	B077	{00}
E33M50	13378	EAAGMCAT_231.9H	<abxab>	231.716	RH07	B077	{11}
E45M55	8456	EATGMCGA_568.5	<aaxab>	577.043	RH07	B077	{-1}
E32M41	13395	EAACMAGG_274H	<abxab>	272.036	RH08	B001	{01}
E39M61	8466	EAGAMCTG_363.8	<aaxab>	361.385	RH08	B001	{-0}
E42M54	13382	EAGTMCCT_26H	<abxab>	122.731	RH08	B001	{01}
E32M41	20079	EAACMAGG_174H	<abxab>	172.7	RH08	B001-B011	{11}
E42M59	8478	EAGTMCTA_245.1	<aaxab>	243.446	RH08	B005	{-0}
E39M60	13429	EAGAMCTC_258	<abxab>	256.294	RH08	B006-B017	{11}
E35M40	20311	EACAMAGC_160rh	<SHxRH>	158.114	RH08	B007	{-0}
E36M33	20418	EACCMAAG_321rh	<SHxRH>	319.907	RH08	B007	{-0}
E38M49	8498	EACTMCAG_192.9	<aaxab>	191.281	RH08	B010	{-0}
E44M58	8497	EATCMCGT_27	<aaxab>	109.862	RH08	B010	{-0}
E42M51	20066	EAGTMCCA_147.1b	<aaxab>	146.604	RH08	B011-B017	{-0}
E33M41	20035	EAAGMAGG_277.8	<aaxab>	276.472	RH08	B014	{-0}
E41M59	8506	EAGGMCTA_432	<aaxab>	432.624	RH08	B017	{-0}
E42M55	13421	EAGTMCGA_17H	<abxab>	166.855	RH08	B019-B020	{11}
E42M54	8512	EAGTMCCT_236.2	<aaxab>	234.465	RH08	B020	{-1}
E45M60	8510	EATGMCTC_235.7	<aaxab>	236.578	RH08	B020-B021	{-0}
E33M37	13441	EAAGMACG_95H	<abxab>	92.507	RH08	B021-B022	{10}
E33M41	8520	EAAGMAGG_7	<aaxab>	321.848	RH08	B021-B023	{-1}
E32M49	8527	EAACMCAG_107.2	<aaxab>	104.702	RH08	B022	{-1}
E40M35	20257	EAGCMACA_558.2	<aaxab>	569.367	RH08	B022	{-1}
E35M61	20348	EACAMCTG_240.1	<aaxab>	238.864	RH08	B022	{-0}
E32M50	8529	EAACMCAT_356.5	<aaxab>	355.007	RH08	B022	{-1}
E36M38	20394	EACCMACT_81.5H	<abxab>	76.821	RH08	B022-B023	{01}
E33M37	20202	EAAGMACG_92H	<abxab>	89.046	RH08	B022-B023	{01}
E33M48	13430	EAAGMCAC_135.7H	<abxab>	133.557	RH08	B022-B023	{01}
E33M62	20220	EAAGMCTT_560	<aaxab>	564.785	RH08	B022-B023	{-1}
E32M60	20140	EAACMCTC_139.0b	<RHxRH>	137.869	RH08	B022-B024	{-0}
E37M39	8550	EACGMAGA_185	<aaxab>	183.52	RH08	B024	{-0}
E32M51	8551	EAACMCCA_141.0	<aaxab>	138.941	RH08	B026	{-0}
E45M48	8562	EATGMCAC_278.3	<aaxab>	276.901	RH08	B030	{-1}
E32M62	20725	EAACMCTT_107.5H	<abxab>	104.73	RH08	B030-B031	{10}
E36M62	13455	EACCMCTT_24H	<abxab>	214.629	RH08	B030-B037	{10}
E44M49	20699	EATCMCAG_478	<aaxab>	477.873	RH08	B031	{-1}
E40M32	13503	EAGCMAAC_309.9H	<abxab>	306.451	RH08	B031-B032	{00}
E35M48	13453	EACAMCAC_282.2H	<abxab>	281.337	RH08	B032-B033	{10}
E38M49	20428	EACTMCAG_270H	<abxab>	271.283	RH08	B036	{11}
E38M49	8569	EACTMCAG_273.8	<aaxab>	274.143	RH08	B036	{-0}
E33M41	8593	EAAGMAGG_255.9H	<abxab>	254.067	RH08	B036-B041	{00}
E45M50	20517	EATGMCAT_134H	<abxab>	132.047	RH08	B037	{11}
E38M59	8583	EACTMCTA_254.0	<aaxab>	252.868	RH08	B038-B040	{-0}
E33M41	20034	EAAGMAGG_320H	<abxab>	318.294	RH08	B040-B044	{11}
E36M33	20417	EACCMAAG_92	<aaxab>	89.442	RH08	B041-B042	{-0}
E35M50	8591	EACAMCAT_520.7	<aaxab>	522.904	RH08	B041-B042	{-0}
E39M55	13470	EAGAMCGA_20H	<abxab>	86.657	RH08	B041-B044	{11}
E42M36	20683	EAGTMACC_341	<abxab>	340.81	RH08	B041-B044	{11}
E45M60	13473	EATGMCTC_485	<abxab>	488.55	RH08	B041-B049	{11}
E39M41	8595	EAGAMAGG_232	<aaxab>	229.836	RH08	B042	{-0}
E39M62	20250	EAGAMCTT_392.9	<aaxab>	390.106	RH08	B042	{-0}
E36M32	8594	EACCMAAC_173	<aaxab>	172.379	RH08	B042	{-0}
E42M36	20684	EAGTMACC_340	<abxab>	339.635	RH08	B044	{00}
E38M50	13504	EACTMCAT_284.1H	<abxab>	285.833	RH08	B047-B049	{10}
E42M51	8607	EAGTMCCA_91.9	<aaxab>	89.271	RH08	B049	{-1}
E42M59	8608	EAGTMCTA_239.1	<aaxab>	238.744	RH08	B051	{-1}
E32M47	20011	EAACMCAA_477	<abxab>	477.578	RH08	B051	{00}
E39M37	13541	EAGAMACG_31H	<abxab>	81.407	RH08	B071-B073	{00}
E36M50	8611	EACCMCAT_144	<aaxab>	142.331	RH08	B073	{-0}
E32M59	13564	EAACMCTA_278	<abxab>	277.847	RH08	B073	{00}
E36M47	8613	EACCMCAA_73	<aaxab>	69.725	RH08	B076	{-0}
E38M41	8614	EACTMAGG_325	<aaxab>	324.002	RH08	B078	{-0}
E32M47	20001	EAACMCAA_293	<aaxab>	291.695	RH08	B078	{-0}
E39M37	8616	EAGAMACG_121	<aaxab>	117.793	RH08	B079	{-0}
E33M41	8619	EAAGMAGG_408.8	<aaxab>	405.499	RH08	B081-B082	{-0}
E41M45	8630	EAGGMATG_236	<aaxab>	234.198	RH08	B086-B087	{-0}
E39M54	13579	EAGAMCCT_106.3H	<abxab>	103.931	RH08	B086-B093	{11}
E39M62	8633	EAGAMCTT_130.0	<aaxab>	127.926	RH08	B089	{-0}
E42M59	20691	EAGTMCTA_128.0	<aaxab>	126.976	RH08	B092	{-0}
E39M54	8645	EAGAMCCT_458.5	<aaxab>	459.581	RH08	B092	{-1}
E38M51	8647	EACTMCCA_82.9	<aaxab>	79.085	RH08	B093	{-0}
E44M36	20693	EATCMACC_197.2	<abxab>	195.319	RH08	B094	{11}
E35M36	20275	EACAMACC_521.4	<aaxab>	523.378	RH09	B001	{-1}
E38M47	8655	EACTMCAA_323.2	<aaxab>	321.718	RH09	B001	{-1}
E42M48	8654	EAGTMCAC_128	<aaxab>	126.213	RH09	B001	{-1}
E35M62	20358	EACAMCTT_425.9	<aaxab>	424.071	RH09	B003	{-0}
E40M38	8667	EAGCMACT_231	<aaxab>	230.654	RH09	B003	{-0}
E33M59	13609	EAAGMCTA_313.5H	<abxab>	311.387	RH09	B003	{10}
E36M50	8661	EACCMCAT_372	<aaxab>	370.64	RH09	B003	{-0}
E33M59	20585	EAAGMCTA_575	<aaxab>	584.813	RH09	B003-B004	{-1}
E33M59	20586	EAAGMCTA_555	<aaxab>	560.425	RH09	B003-B004	{-0}
E35M37	13594	EACAMACG_146H	<abxab>	143.907	RH09	B003-B004	{01}
E35M47	8677	EACAMCAA_157.5	<aaxab>	157.012	RH09	B004	{-0}
E35M47	8678	EACAMCAA_528.9	<aaxab>	530.627	RH09	B004	{-1}
E37M39	8686	EACGMAGA_156	<aaxab>	153.974	RH09	B010	{-1}
E44M47	8688	EATCMCAA_34	<aaxab>	99.421	RH09	B018	{-1}
E42M62	13716	EAGTMCTT_15H	<abxab>	201.307	RH09	B018-B024	{00}
E37M44	8694	EACGMATC_207	<aaxab>	205.442	RH09	B020	{-0}
E41M32	20456	EAGGMAAC_111	<aaxab>	107.79	RH09	B020	{-1}
E42M62	13748	EAGTMCTT_14H	<abxab>	202.476	RH09	B020	{11}
E42M60	8692	EAGTMCTC_174.5	<aaxab>	173.412	RH09	B020	{-1}
E39M59	13746	EAGAMCTA_34H	<abxab>	142.72	RH09	B020	{11}
E33M50	13731	EAAGMCAT_8H	<abxab>	203.179	RH09	B020-B034	{10}
E40M38	14141	EAGCMACT_90.2H	<abxab>	87.712	RH09	B024-B034	{10}
E35M61	14158	EACAMCTG_257.8H	<abxab>	254.855	RH09	B024-B034	{10}
E32M55	20106	EAACMCGA_301.5H	<abxab>	300.232	RH09	B024-B034	{10}
E35M40	13726	EACAMAGC_413H	<abxab>	412.847	RH09	B024-B034	{10}
E35M61	14144	EACAMCTG_143.7H	<abxab>	142.169	RH09	B024-B034	{10}
E44M55	14159	EATCMCGA_24H	<abxab>	114.887	RH09	B024-B034	{10}
E44M55	14145	EATCMCGA_21H	<abxab>	128.416	RH09	B024-B034	{10}
E42M51	13701	EAGTMCCA_357.0H	<abxab>	356.201	RH09	B024-B034	{10}
E38M41	14146	EACTMAGG_1H	<abxab>	411.764	RH09	B024-B034	{10}
E35M54	13615	EACAMCCT_76.4H	<abxab>	73.197	RH09	B024-B034	{11}
E33M62	13944	EAAGMCTT_457H	<abxab>	454.701	RH09	B024-B034	{11}
E38M49	14149	EACTMCAG_207.6H	<abxab>	207.836	RH09	B024-B034	{10}
E35M62	20378	EACAMCTT_158H	<abxab>	156.797	RH09	B024-B041	{11}
E42M60	14166	EAGTMCTC_25H	<abxab>	191.107	RH09	B024-B041	{10}
E42M54	14142	EAGTMCCT_16H	<abxab>	203.318	RH09	B024-B041	{10}
E32M60	13918	EAACMCTC_215.2H	<abxab>	214.278	RH09	B024-B042	{11}
E42M54	8708	EAGTMCCT_100.5	<aaxab>	98.16	RH09	B028	{-1}
E40M44	8702	EAGCMATC_303	<aaxab>	301.397	RH09	B028	{-0}
E36M59	13984	EACCMCTA_18H	<abxab>	241.104	RH09	B028	{01}
E44M40	8709	EATCMAGC_21	<aaxab>	215.637	RH09	B028	{-0}
E45M40	20497	EATGMAGC_303	<aaxab>	301.673	RH09	B028	{-1}
E44M36	13706	EATCMACC_34H	<abxab>	107.76	RH09	B028-B029	{00}
E35M55	13644	EACAMCGA_87.7H	<abxab>	84.947	RH09	B028-B029	{00}
E40M35	14113	EAGCMACA_102.4H	<abxab>	99.31	RH09	B029-B031	{01}
E45M48	8723	EATGMCAC_273.8	<aaxab>	273.072	RH09	B029-B043	{-0}
E42M41	8731	EAGTMAGG_293	<aaxab>	292.923	RH09	B030	{-0}
E42M48	13892	EAGTMCAC_197	<abxab>	196.069	RH09	B031	{01}
E37M32	8743	EACGMAAC_97	<aaxab>	94.086	RH09	B031	{-0}
E36M62	8759	EACCMCTT_94	<aaxab>	91.262	RH09	B031	{-0}
E33M41	8756	EAAGMAGG_191.6	<aaxab>	190.42	RH09	B031	{-0}
E41M38	13803	EAGGMACT_24H	<abxab>	164.92	RH09	B031	{01}
E45M59	14072	EATGMCTA_288	<abxab>	261.431	RH09	B031	{01}
E42M59	8768	EAGTMCTA_187.8	<aaxab>	187.561	RH09	B031	{-0}
E33M36	8754	EAAGMACC_221	<aaxab>	220.678	RH09	B031	{-0}
E33M60	20283	EAAGMCTC_323.4	<aaxab>	323.12	RH09	B031	{-0}
E44M36	8739	EATCMACC_132	<aaxab>	129.225	RH09	B031	{-0}
E37M47	13925	EACGMCAA_123H	<abxab>	120.08	RH09	B031	{01}
E42M47	14027	EAGTMCAA_123.1H	<abxab>	121.906	RH09	B031	{01}
E38M40	13759	EACTMAGC_31H	<abxab>	78.42	RH09	B031	{01}
E42M61	13810	EAGTMCTG_24H	<abxab>	161.923	RH09	B031	{01}
E36M38	13951	EACCMACT_9H	<abxab>	322.429	RH09	B031	{01}
E42M54	20689	EAGTMCCT_186.9	<abxab>	186.845	RH09	B031	{01}
E36M44	13789	EACCMATC_32H	<abxab>	121.448	RH09	B031-B032	{01}
E33M36	8761	EAAGMACC_95rh	<SHxRH>	92.723	RH09	B031-B034	{-0}
E42M61	8769	EAGTMCTG_215.6	<aaxab>	193.438	RH09	B032	{-0}
E33M62	20221	EAAGMCTT_535	<aaxab>	541.587	RH09	B032	{-0}
E39M51	8770	EAGAMCCA_230.3	<aaxab>	229.217	RH09	B032	{-0}
E33M61	8776	EAAGMCTG_326.7	<aaxab>	326.22	RH09	B033	{-0}
E38M54	14190	EACTMCCT_144.1H	<abxab>	142.967	RH09	B034	{00}
E32M62	8780	EAACMCTT_255.6	<aaxab>	254.756	RH09	B034	{-0}
E33M48	8787	EAAGMCAC_330.8	<aaxab>	329.467	RH09	B036	{-1}
E33M36	8799	EAAGMACC_252	<abxab>	250.621	RH09	B036	{00}
E45M48	14046	EATGMCAC_15H	<abxab>	288.755	RH09	B036-B043	{11}
E36M50	8801	EACCMCAT_131	<aaxab>	128.049	RH09	B039	{-1}
E39M36	14216	EAGAMACC_14H	<abxab>	234.875	RH09	B041-B043	{00}
E32M49	14215	EAACMCAG_130.1H	<abxab>	127.693	RH09	B041-B043	{00}
E35M62	20361	EACAMCTT_582.9H	<abxab>	600.995	RH09	B041-B048	{00}
E35M37	14217	EACAMACG_85H	<abxab>	81.235	RH09	B041-B048	{00}
E35M60	8805	EACAMCTC_522.7	<aaxab>	527.485	RH09	B042	{-1}
E35M55	14210	EACAMCGA_400.0H	<abxab>	399.835	RH09	B042-B055	{10}
E44M55	8813	EATCMCGA_85.4	<aaxab>	82.026	RH09	B045	{-1}
E42M41	8825	EAGTMAGG_245	<aaxab>	243.606	RH09	B048	{-1}
E32M50	8832	EAACMCAT_171.7	<aaxab>	171.245	RH09	B055	{-1}
E37M44	14307	EACGMATC_248H	<abxab>	247.695	RH09	B059-B061	{00}
E32M49	8843	EAACMCAG_167.8	<aaxab>	167.36	RH09	B060	{-1}
E32M54	8845	EAACMCCT_287.5	<aaxab>	286.253	RH09	B060	{-1}
E35M55	14306	EACAMCGA_126.6H	<abxab>	124.661	RH09	B061	{11}
E33M61	20580	EAAGMCTG_430	<aaxab>	428.639	RH09	B064-B065	{-1}
E38M49	14297	EACTMCAG_545.8H	<abxab>	550.937	RH09	B064-B065	{00}
E40M38	14275	EAGCMACT_188.5H	<abxab>	186.724	RH09	B064-B065	{00}
E33M61	20581	EAAGMCTG_429H	<abxab>	426.061	RH09	B064-B067	{00}
E35M51	8857	EACAMCCA_452.0	<aaxab>	452.881	RH09	B065	{-1}
E41M35	8856	EAGGMACA_456	<aaxab>	455.005	RH09	B065	{-1}
E41M38	14278	EAGGMACT_11H	<abxab>	293.029	RH09	B066-B067	{00}
E44M61	8864	EATCMCTG_102.4	<aaxab>	99.874	RH09	B077	{-1}
E45M61	20534	EATGMCTG_435	<aaxab>	434.09	RH09	B078	{-1}
E35M37	8868	EACAMACG_157	<aaxab>	154.384	RH09	B081	{-1}
E35M50	8867	EACAMCAT_251.7	<aaxab>	251.155	RH09	B081	{-0}
E42M40	14325	EAGTMAGC_8H	<abxab>	373.374	RH09	B081	{00}
E36M47	20610	EACCMCAA_67.6	<aaxab>	65.099	RH09	B081	{-1}
E40M38	8873	EAGCMACT_134	<aaxab>	131.508	RH09	B084	{-1}
E36M42	8875	EACCMAGT_129	<aaxab>	126.232	RH09	B084	{-0}
E33M37	14318	EAAGMACG_273H	<abxab>	272.176	RH09	B084	{01}
E32M49	8880	EAACMCAG_409.1	<aaxab>	408.88	RH10	B001	{-1}
E33M40	8891	EAAGMAGC_64a	<RHxRH>	62.242	RH10	B001-B002	{-1}
E35M51	8894	EACAMCCA_101.3	<aaxab>	98.9	RH10	B002	{-1}
E36M47	8922	EACCMCAA_366	<aaxab>	368.49	RH10	B025	{-1}
E32M62	20159	EAACMCTT_143H	<abxab>	141.987	RH10	B025-B027	{11}
E32M48	12329	EAACMCAC_139.8H	<abxab>	138.546	RH10	B028	{11}
E32M51	14350	EAACMCCA_222.0H	<abxab>	222.201	RH10	B034	{01}
E33M55	14334	EAAGMCGA_255.7H	<abxab>	255.603	RH10	B034	{01}
E32M47	14366	EAACMCAA_291.6	<abxab>	288.959	RH10	B036-B044	{01}
E44M55	14370	EATCMCGA_14H	<abxab>	224.755	RH10	B036-B044	{01}
E44M49	8943	EATCMCAG_520.9	<aaxab>	524.156	RH10	B038	{-0}
E40M35	8941	EAGCMACA_188	<aaxab>	186.381	RH10	B038	{-0}
E44M49	8940	EATCMCAG_303.0	<aaxab>	300.676	RH10	B038	{-0}
E33M40	8942	EAAGMAGC_164	<aaxab>	162.236	RH10	B038	{-0}
E39M51	8945	EAGAMCCA_170.7	<aaxab>	168.988	RH10	B038-B044	{-0}
E40M33	8949	EAGCMAAG_84	<aaxab>	77.766	RH10	B039	{-0}
E45M61	20538	EATGMCTG_404	<aaxab>	402.318	RH10	B043	{-0}
E42M36	14381	EAGTMACC_26H	<abxab>	80.532	RH10	B048	{01}
E45M48	8969	EATGMCAC_199.1	<aaxab>	197.527	RH10	B056	{-0}
E45M40	20495	EATGMAGC_410H	<abxab>	407.94	RH10	B060	{11}
E32M37	8972	EAACMACG_295	<aaxab>	294.519	RH10	B060	{-0}
E38M48	14551	EACTMCAC_481.8H	<abxab>	484.914	RH10	B060-B066	{01}
E37M59	8977	EACGMCTA_278	<aaxab>	274.913	RH10	B061-B063	{-0}
E45M55	8979	EATGMCGA_107.7	<aaxab>	104.609	RH10	B063	{-1}
E33M41	14412	EAAGMAGG_23H	<abxab>	175.947	RH10	B063	{11}
E33M41	14419	EAAGMAGG_9H	<abxab>	301.303	RH10	B063	{11}
E39M55	14446	EAGAMCGA_17H	<abxab>	131.084	RH10	B063-B064	{11}
E44M49	14432	EATCMCAG_11H	<abxab>	322.873	RH10	B063-B066	{01}
E44M55	14440	EATCMCGA_10H	<abxab>	241.198	RH10	B063-B066	{01}
E44M59	14435	EATCMCTA_21H	<abxab>	220.298	RH10	B063-B066	{01}
E35M49	20323	EACAMCAG_329.9H	<abxab>	326.72	RH10	B063-B066	{01}
E33M48	14491	EAAGMCAC_210.8H	<abxab>	209.272	RH10	B063-B066	{01}
E39M49	14597	EAGAMCAG_221	<abxab>	221.114	RH10	B063-B066	{00}
E44M61	14427	EATCMCTG_2H	<abxab>	608.541	RH10	B063-B066	{01}
E40M42	14486	EAGCMAGT_473.2H	<abxab>	477.319	RH10	B063-B066	{01}
E32M50	20043	EAACMCAT_413.6H	<abxab>	414.6	RH10	B063-B066	{01}
E41M42	14512	EAGGMAGT_12H	<abxab>	304.816	RH10	B063-B066	{01}
E45M49	14454	EATGMCAG_4H	<abxab>	452.076	RH10	B063-B066	{01}
E32M47	20008	EAACMCAA_249	<abxab>	247.473	RH10	B063-B066	{01}
E44M50	20703	EATCMCAT_617.4	<abxab>	719.003	RH10	B063-B066	{01}
E42M59	14539	EAGTMCTA_33H	<abxab>	112.254	RH10	B063-B066	{01}
E44M37	14616	EATCMACG_2H	<abxab>	352.003	RH10	B063-B066	{00}
E33M61	14534	EAAGMCTG_14H	<abxab>	239.223	RH10	B063-B066	{01}
E33M37	20215	EAAGMACG_425.5	<aaxab>	424.6	RH10	B063-B066	{-0}
E35M47	20354	EACAMCAA_559.1H	<abxab>	564.049	RH10	B063-B069	{01}
E33M48	14543	EAAGMCAC_347.3H	<abxab>	351.835	RH10	B063-B069	{01}
E40M33	14565	EAGCMAAG_21H	<abxab>	198.48	RH10	B063-B069	{01}
E38M60	20433	EACTMCTC_94.2	<aaxab>	91.816	RH10	B063-B069	{-0}
E36M42	20398	EACCMAGT_500H	<abxab>	500.946	RH10	B064	{10}
E36M47	9014	EACCMCAA_341	<aaxab>	339.873	RH10	B064	{-1}
E36M44	14579	EACCMATC_22H	<abxab>	209.604	RH10	B064	{10}
E36M44	14422	EACCMATC_18H	<abxab>	248.406	RH10	B064	{10}
E36M33	14661	EACCMAAG_342H	<abxab>	343.661	RH10	B064	{10}
E36M62	14677	EACCMCTT_38H	<abxab>	121.741	RH10	B064	{10}
E35M62	20365	EACAMCTT_192.9	<aaxab>	191.959	RH10	B064	{-0}
E35M60	8993	EACAMCTC_316.5	<aaxab>	315.98	RH10	B064	{-0}
E35M37	14576	EACAMACG_72H	<abxab>	69.799	RH10	B064	{10}
E35M48	14680	EACAMCAC_136.4H	<abxab>	134.673	RH10	B064	{10}
E32M62	9002	EAACMCTT_225.7	<aaxab>	223.196	RH10	B064	{-0}
E38M62	9001	EACTMCTT_155.9	<aaxab>	154.639	RH10	B064	{-0}
E39M40	14582	EAGAMAGC_19H	<abxab>	168.979	RH10	B064	{10}
E32M37	8999	EAACMACG_270	<aaxab>	265.829	RH10	B064	{-1}
E37M44	14424	EACGMATC_372H	<abxab>	372.275	RH10	B064	{10}
E45M60	14603	EATGMCTC_540	<abxab>	538.048	RH10	B064	{10}
E36M50	9000	EACCMCAT_304	<aaxab>	304.806	RH10	B064	{-1}
E44M60	14573	EATCMCTC_26H	<abxab>	106.429	RH10	B064	{10}
E45M55	9008	EATGMCGA_253.2	<aaxab>	251.346	RH10	B064	{-1}
E32M61	20143	EAACMCTG_225.8b	<RHxRH>	224.68	RH10	B064	{-1}
E32M48	20085	EAACMCAC_254.9H	<abxab>	253.337	RH10	B064	{10}
E32M41	20078	EAACMAGG_179	<aaxab>	178.829	RH10	B064	{-0}
E40M44	14570	EAGCMATC_18H	<abxab>	173.101	RH10	B064	{10}
E41M32	20455	EAGGMAAC_122	<aaxab>	119.606	RH10	B064	{-0}
E39M60	8992	EAGAMCTC_103	<aaxab>	100.093	RH10	B064	{-0}
E41M59	9012	EAGGMCTA_284	<aaxab>	284.123	RH10	B064	{-1}
E45M54	14634	EATGMCCT_18H	<abxab>	256.183	RH10	B064	{10}
E45M51	14625	EATGMCCA_20H	<abxab>	186.156	RH10	B064	{10}
E42M41	14471	EAGTMAGG_11H	<abxab>	321.474	RH10	B064	{10}
E42M55	14628	EAGTMCGA_27H	<abxab>	93.337	RH10	B064	{10}
E32M50	14703	EAACMCAT_410.1H	<abxab>	411.649	RH10	B064	{10}
E42M60	9017	EAGTMCTC_249.5	<aaxab>	248.871	RH10	B064	{-0}
E42M60	14690	EAGTMCTC_33H	<abxab>	142.929	RH10	B064	{10}
E32M49	14700	EAACMCAG_123.9H	<abxab>	121.814	RH10	B064	{10}
E44M47	20698	EATCMCAA_257	<abxab>	256.589	RH10	B064	{10}
E32M49	14694	EAACMCAG_400.9H	<abxab>	401.383	RH10	B064	{10}
E39M60	14637	EAGAMCTC_68	<abxab>	66.001	RH10	B064	{10}
E42M51	14567	EAGTMCCA_580.0H	<abxab>	580.723	RH10	B064	{10}
E44M50	9005	EATCMCAT_244.3	<aaxab>	243.977	RH10	B064	{-1}
E32M61	8997	EAACMCTG_112.7	<aaxab>	110.659	RH10	B064	{-0}
E32M48	14420	EAACMCAC_80.3H	<abxab>	75.803	RH10	B064	{10}
E45M49	8994	EATGMCAG_140.3	<aaxab>	139.539	RH10	B064	{-1}
E40M38	9027	EAGCMACT_355	<aaxab>	354.062	RH10	B066	{-1}
E38M48	14612	EACTMCAC_227.3H	<abxab>	227.441	RH10	B069	{10}
E36M33	9029	EACCMAAG_84	<aaxab>	80.749	RH10	B075	{-1}
E38M54	9031	EACTMCCT_253.4	<aaxab>	254.357	RH10	B075-B077	{-0}
E33M62	20222	EAAGMCTT_530H	<abxab>	533.878	RH10	B075-B079	{01}
E35M61	14734	EACAMCTG_80.2H	<abxab>	76.101	RH10	B076	{10}
E33M48	20058	EAAGMCAC_116.0	<abxab>	113.735	RH10	B076	{10}
E33M55	20028	EAAGMCGA_445rh	<SHxRH>	444.735	RH10	B076-B077	{-1}
E41M59	9041	EAGGMCTA_223	<aaxab>	221.965	RH10	B081	{-0}
E33M36	9051	EAAGMACC_170	<aaxab>	169.115	RH10	B085-B086	{-0}
E42M51	9055	EAGTMCCA_221.1	<aaxab>	220.726	RH10	B086	{-0}
E36M35	9060	EACCMACA_128	<aaxab>	125.447	RH10	B087	{-0}
E36M35	9059	EACCMACA_129	<aaxab>	126.546	RH10	B087	{-1}
E38M47	9072	EACTMCAA_190.4	<aaxab>	190.31	RH11	B001	{-0}
E38M47	9073	EACTMCAA_193.5	<aaxab>	193.512	RH11	B001	{-1}
E38M36	9077	EACTMACC_318	<aaxab>	316.675	RH11	B001	{-0}
E41M35	14799	EAGGMACA_6H	<abxab>	378.077	RH11	B001	{11}
E32M48	14784	EAACMCAC_118.3H	<abxab>	114.476	RH11	B002	{10}
E35M51	14791	EACAMCCA_109.8H	<abxab>	107.474	RH11	B004	{00}
E32M49	14797	EAACMCAG_322.5H	<abxab>	322.07	RH11	B004	{00}
E33M60	9080	EAAGMCTC_119.2	<aaxab>	116.845	RH11	B004	{-1}
E32M59	14792	EAACMCTA_373	<abxab>	372.953	RH11	B004	{00}
E45M61	20565	EATGMCTG_136	<aaxab>	133.775	RH11	B004-B005	{-1}
E32M49	20055	EAACMCAG_290b	<RHxRH>	289.69	RH11	B004-B008	{-1}
E33M62	9095	EAAGMCTT_389.9	<aaxab>	389.89	RH11	B005	{-1}
E32M49	9083	EAACMCAG_291.7	<aaxab>	291.074	RH11	B005-B006	{-1}
E35M62	20364	EACAMCTT_252.5	<aaxab>	250.633	RH11	B007	{-0}
E38M62	9099	EACTMCTT_251.5	<aaxab>	250.311	RH11	B007-B008	{-1}
E41M33	14772	EAGGMAAG_18H	<abxab>	245.848	RH11	B010	{11}
E41M59	9109	EAGGMCTA_97	<aaxab>	93.455	RH11	B017	{-1}
E38M40	14817	EACTMAGC_7H	<abxab>	269.772	RH11	B019-B020	{01}
E38M60	14829	EACTMCTC_357.4H	<abxab>	355.178	RH11	B019-B027	{01}
E38M40	9118	EACTMAGC_257	<aaxab>	255.752	RH11	B020	{-0}
E40M33	14821	EAGCMAAG_23H	<abxab>	192.13	RH11	B025	{01}
E42M55	14845	EAGTMCGA_6H	<abxab>	294.057	RH11	B025-B027	{10}
E40M33	14870	EAGCMAAG_41H	<abxab>	69.212	RH11	B025-B027	{10}
E33M36	20183	EAAGMACC_206.5H	<abxab>	205.022	RH11	B025-B027	{10}
E42M55	14819	EAGTMCGA_10H	<abxab>	210.443	RH11	B027	{01}
E45M61	20532	EATGMCTG_457rh	<SHxRH>	454.286	RH11	B033	{-1}
E44M55	9132	EATCMCGA_115.9	<aaxab>	113.794	RH11	B033	{-1}
E45M48	14902	EATGMCAC_41H	<abxab>	133.352	RH11	B033-B035	{10}
E44M49	14862	EATCMCAG_6H	<abxab>	451.751	RH11	B033-B035	{10}
E39M51	9138	EAGAMCCA_162.1	<aaxab>	160.144	RH11	B035	{-1}
E35M48	9134	EACAMCAC_161.6	<aaxab>	160.462	RH11	B035	{-1}
E44M50	14848	EATCMCAT_29H	<abxab>	124.73	RH11	B038-B040	{10}
E44M49	14834	EATCMCAG_20H	<abxab>	252.716	RH11	B038-B040	{10}
E32M50	9150	EAACMCAT_1	<aaxab>	656.25	RH11	B041	{-1}
E32M60	20247	EAACMCTC_376.8H	<abxab>	376.14	RH11	B041-B042	{01}
E39M61	14913	EAGAMCTG_455.0	<abxab>	444.13	RH11	B042	{10}
E35M36	14995	EACAMACC_393.3H	<abxab>	394.657	RH11	B043	{10}
E38M49	9151	EACTMCAG_203.4	<aaxab>	201.901	RH11	B043	{-1}
E44M50	15140	EATCMCAT_12H	<abxab>	318.763	RH11	B049-B050	{01}
E44M50	15267	EATCMCAT_10H	<abxab>	331.118	RH11	B049-B050	{01}
E33M41	15396	EAAGMAGG_31H	<abxab>	103.603	RH11	B049-B055	{10}
E36M62	14972	EACCMCTT_18H	<abxab>	256.357	RH11	B049-B057	{01}
E38M48	15135	EACTMCAC_155.7H	<abxab>	154.556	RH11	B049-B057	{01}
E35M61	15214	EACAMCTG_262.8H	<abxab>	263.19	RH11	B049-B057	{01}
E44M60	20709	EATCMCTC_333.2	<abxab>	332.332	RH11	B049-B058	{01}
E42M36	9156	EAGTMACC_185	<aaxab>	183.681	RH11	B050	{-0}
E32M48	9159	EAACMCAC_198.9a	<RHxRH>	197.905	RH11	B050-B052	{-0}
E39M55	9171	EAGAMCGA_2	<aaxab>	465.55	RH11	B052	{-0}
E45M54	15143	EATGMCCT_10H	<abxab>	326.754	RH11	B052-B057	{01}
E36M38	15246	EACCMACT_29H	<abxab>	91.98	RH11	B052-B057	{01}
E38M48	15095	EACTMCAC_243.7H	<abxab>	242.56	RH11	B052-B057	{01}
E42M47	9197	EAGTMCAA_187	<aaxab>	186.65	RH11	B052-B057	{-0}
E37M32	15035	EACGMAAC_20H	<abxab>	133.048	RH11	B052-B057	{01}
E35M41	14927	EACAMAGG_9H	<abxab>	238.178	RH11	B052-B057	{01}
E33M61	20582	EAAGMCTG_353H	<abxab>	353.078	RH11	B052-B057	{01}
E42M47	9196	EAGTMCAA_195	<aaxab>	194.85	RH11	B052-B057	{-0}
E32M47	20005	EAACMCAA_490	<abxab>	490.121	RH11	B052-B057	{01}
E32M59	15204	EAACMCTA_133.3H	<abxab>	131.358	RH11	B052-B057	{01}
E32M59	20236	EAACMCTA_529H	<abxab>	533.06	RH11	B052-B057	{01}
E38M59	20624	EACTMCTA_355.9H	<abxab>	354.673	RH11	B052-B057	{01}
E42M40	15168	EAGTMAGC_32H	<abxab>	95.659	RH11	B052-B057	{01}
E39M51	15184	EAGAMCCA_191.4H	<abxab>	190.228	RH11	B052-B057	{01}
E39M61	15322	EAGAMCTG_190.4H	<abxab>	188.828	RH11	B052-B057	{01}
E39M36	15025	EAGAMACC_28H	<abxab>	137.627	RH11	B052-B057	{01}
E41M33	15178	EAGGMAAG_6H	<abxab>	347.594	RH11	B052-B057	{01}
E38M62	20631	EACTMCTT_175H	<abxab>	173.226	RH11	B052-B057	{01}
E36M44	15148	EACCMATC_44H	<abxab>	74.471	RH11	B052-B057	{01}
E39M41	15125	EAGAMAGG_14H	<abxab>	240.57	RH11	B052-B057	{01}
E36M32	15199	EACCMAAC_28H	<abxab>	120.618	RH11	B052-B057	{01}
E45M60	15333	EATGMCTC_85	<abxab>	81.999	RH11	B052-B057	{01}
E36M42	15163	EACCMAGT_11H	<abxab>	258.986	RH11	B052-B057	{01}
E36M38	15189	EACCMACT_2H	<abxab>	555.537	RH11	B052-B057	{01}
E39M40	15115	EAGAMAGC_3H	<abxab>	375.104	RH11	B052-B057	{01}
E39M61	15359	EAGAMCTG_561.4H	<abxab>	567.6	RH11	B052-B057	{01}
E35M50	15343	EACAMCAT_425.5H	<abxab>	425.176	RH11	B052-B057	{01}
E38M41	15110	EACTMAGG_31H	<abxab>	91.848	RH11	B052-B057	{01}
E42M59	15075	EAGTMCTA_29H	<abxab>	127.875	RH11	B052-B058	{01}
E32M41	15225	EAACMAGG_175H	<abxab>	173.441	RH11	B052-B058	{01}
E32M60	15130	EAACMCTC_170.6H	<abxab>	170.135	RH11	B052-B058	{01}
E41M38	15050	EAGGMACT_4H	<abxab>	440.165	RH11	B052-B058	{01}
E33M59	20599	EAAGMCTA_382H	<abxab>	383.126	RH11	B052-B058	{01}
E45M61	20548	EATGMCTG_311	<abxab>	308.404	RH11	B052-B058	{01}
E36M47	9184	EACCMCAA_430	<aaxab>	424.989	RH11	B055	{-0}
E38M54	15369	EACTMCCT_373.3H	<abxab>	370.794	RH11	B055	{10}
E38M49	15435	EACTMCAG_189.6H	<abxab>	189.338	RH11	B055	{10}
E32M61	15376	EAACMCTG_281.3H	<abxab>	279.897	RH11	B055	{10}
E39M61	15408	EAGAMCTG_139.2	<abxab>	136.718	RH11	B055	{10}
E39M62	15397	EAGAMCTT_227.1H	<abxab>	227.067	RH11	B055	{10}
E44M50	15348	EATCMCAT_9H	<abxab>	332.149	RH11	B055	{10}
E36M35	15415	EACCMACA_3H	<abxab>	349.446	RH11	B055	{10}
E40M35	14939	EAGCMACA_180.0H	<abxab>	179.262	RH11	B055	{10}
E33M62	20224	EAAGMCTT_318H	<abxab>	316.5	RH11	B055	{10}
E40M44	9172	EAGCMATC_411	<aaxab>	411	RH11	B055	{-0}
E36M47	15392	EACCMCAA_17H	<abxab>	220.745	RH11	B055	{10}
E41M33	15371	EAGGMAAG_23H	<abxab>	195.595	RH11	B055	{10}
E38M62	15373	EACTMCTT_30H	<abxab>	133.635	RH11	B055	{10}
E35M62	15389	EACAMCTT_408.3H	<abxab>	409.029	RH11	B055	{10}
E41M35	15365	EAGGMACA_12H	<abxab>	218.043	RH11	B055	{10}
E45M61	20549	EATGMCTG_310	<abxab>	307.915	RH11	B055	{10}
E33M55	20031	EAAGMCGA_171	<abxab>	171.24	RH11	B055	{10}
E33M55	9173	EAAGMCGA_387.6	<aaxab>	385.842	RH11	B055	{-0}
E42M62	15368	EAGTMCTT_10H	<abxab>	252.952	RH11	B055	{10}
E35M62	15370	EACAMCTT_334.9H	<abxab>	334.503	RH11	B055	{10}
E39M51	15367	EAGAMCCA_186.7H	<abxab>	184.771	RH11	B055	{10}
E31M37	20073	EAAAMACG_129.3	<abxab>	127.245	RH11	B055	{10}
E37M32	15366	EACGMAAC_18H	<abxab>	151.388	RH11	B055	{10}
E42M59	15374	EAGTMCTA_28H	<abxab>	129.035	RH11	B055	{10}
E42M47	20662	EAGTMCAA_294.5H	<abxab>	293.592	RH11	B055	{10}
E37M35	9174	EACGMACA_145	<aaxab>	144.387	RH11	B055-B056	{-0}
E37M35	15384	EACGMACA_258H	<abxab>	257.002	RH11	B055-B056	{10}
E37M35	15447	EACGMACA_146H	<abxab>	145.458	RH11	B055-B057	{01}
E44M61	20716	EATCMCTG_147.9	<aaxab>	146.916	RH11	B055-B057	{-0}
E33M62	20223	EAAGMCTT_396H	<abxab>	395.321	RH11	B055-B060	{10}
E41M59	9187	EAGGMCTA_998	<aaxab>	605.337	RH11	B056-B058	{-0}
E42M54	15338	EAGTMCCT_166.7H	<abxab>	165.786	RH11	B058	{01}
E35M51	15453	EACAMCCA_65.0H	<abxab>	63.609	RH11	B058	{01}
E32M41	20664	EAACMAGG_544.2H	<abxab>	548.278	RH11	B058	{01}
E44M37	9231	EATCMACG_86	<aaxab>	82.71	RH11	B060	{-1}
E33M40	9227	EAAGMAGC_455	<aaxab>	455.592	RH11	B060	{-1}
E45M59	20724	EATGMCTA_401	<aaxab>	397.223	RH11	B060	{-1}
E35M51	9246	EACAMCCA_484.3	<aaxab>	485.454	RH11	B061	{-0}
E40M42	20269	EAGCMAGT_247.0	<aaxab>	246.284	RH11	B061	{-0}
E39M59	9248	EAGAMCTA_19	<aaxab>	233.203	RH11	B061	{-1}
E39M54	9239	EAGAMCCT_100.8	<aaxab>	97.941	RH11	B061	{-0}
E45M59	9243	EATGMCTA_183.8	<aaxab>	182.611	RH11	B061	{-0}
E33M36	9241	EAAGMACC_140	<aaxab>	138.033	RH11	B061-B062	{-0}
E41M45	9252	EAGGMATG_159	<aaxab>	156.469	RH11	B062	{-0}
E44M59	9253	EATCMCTA_413.6	<aaxab>	412.479	RH11	B063	{-1}
E35M60	9872	EACAMCTC_157.4rh	<SHxRH>	155.649	RH11	B068	{-0}
E33M36	15441	EAAGMACC_328H	<abxab>	327.845	RH11	B077	{00}
E45M59	15465	EATGMCTA_312	<abxab>	295.435	RH11	B082-B083	{01}
E35M55	15458	EACAMCGA_262.5H	<abxab>	260.879	RH11	B082-B083	{01}
E42M48	15461	EAGTMCAC_368	<abxab>	367.386	RH11	B082-B084	{01}
E37M39	9281	EACGMAGA_480	<aaxab>	480.288	RH11	B083-B084	{-0}
E37M39	9276	EACGMAGA_489	<aaxab>	488.886	RH11	B083-B084	{-1}
E39M61	9279	EAGAMCTG_453.1	<aaxab>	450.141	RH11	B084	{-1}
E44M40	20695	EATCMAGC_328.9	<abxab>	326.831	RH11	B084	{01}
P22M39	15487	PGT/MAGA_393.0H	<abxab>		RH11	B084-B086	{01}
P22M38	9295	PGT/MACT_578.3	<aaxab>		RH11	B084-B086	{-1}
P22M39	9307	PGT/MAGA_374.2	<aaxab>		RH11	B084-B086	{-1}
P23M39	9301	PTA/MAGA_252	<aaxab>		RH11	B084-B086	{-1}
E35M48	15516	EACAMCAC_130.3H	<abxab>	128.113	RH12	B001-B002	{00}
E38M50	15551	EACTMCAT_326.2H	<abxab>	326.428	RH12	B001-B004	{10}
E32M59	20109	EAACMCTA_512.2	<aaxab>	514.101	RH12	B001-B004	{-1}
E44M61	9352	EATCMCTG_160.2	<aaxab>	159.175	RH12	B002	{-1}
E35M37	9348	EACAMACG_110	<aaxab>	107.495	RH12	B002	{-0}
E38M54	9349	EACTMCCT_143.0	<aaxab>	141.819	RH12	B002	{-1}
E32M59	9335	EAACMCTA_502.6	<aaxab>	500.653	RH12	B002	{-0}
E35M51	15508	EACAMCCA_259.2H	<abxab>	259.385	RH12	B002-B005	{10}
E39M60	9364	EAGAMCTC_372	<aaxab>	371.867	RH12	B005	{-1}
E36M32	9366	EACCMAAC_215	<aaxab>	216.183	RH12	B005	{-1}
E39M60	9371	EAGAMCTC_224	<aaxab>	223.114	RH12	B005	{-1}
E41M35	9357	EAGGMACA_182	<aaxab>	180.578	RH12	B005-B006	{-1}
E42M59	9376	EAGTMCTA_81.2	<aaxab>	76.887	RH12	B006	{-1}
E44M50	9379	EATCMCAT_83.6	<aaxab>	79.526	RH12	B006-B007	{-1}
E36M50	9382	EACCMCAT_76	<aaxab>	71.92	RH12	B010	{-1}
E35M48	9384	EACAMCAC_243.3	<aaxab>	243.196	RH12	B021	{-1}
E44M61	15609	EATCMCTG_25H	<abxab>	123.119	RH12	B021	{01}
E35M50	9385	EACAMCAT_109.2	<aaxab>	106.708	RH12	B022	{-1}
E32M59	9393	EAACMCTA_299.4	<aaxab>	298.235	RH12	B032-B034	{-1}
E36M32	9409	EACCMAAC_202	<aaxab>	200.385	RH12	B039	{-1}
E40M33	15883	EAGCMAAG_9H	<abxab>	312.021	RH12	B040-B044	{10}
E44M61	15836	EATCMCTG_31H	<abxab>	95.381	RH12	B040-B051	{11}
E41M32	20447	EAGGMAAC_158	<abxab>	156.115	RH12	B040-B051	{11}
E42M51	9422	EAGTMCCA_405.1	<aaxab>	400.553	RH12	B043	{-0}
E35M55	9417	EACAMCGA_124.3	<aaxab>	122.687	RH12	B043	{-0}
E42M41	9419	EAGTMAGG_453	<aaxab>	454.372	RH12	B043	{-1}
E45M48	15866	EATGMCAC_27H	<abxab>	209.473	RH12	B043-B044	{11}
E32M41	15849	EAACMAGG_135H	<abxab>	132.567	RH12	B043-B051	{11}
E33M36	20172	EAAGMACC_492H	<abxab>	497.384	RH12	B044	{01}
E38M36	9427	EACTMACC_234	<aaxab>	233.022	RH12	B044	{-0}
E35M50	15656	EACAMCAT_330	<abxab>	330.24	RH12	B044	{01}
E38M36	15644	EACTMACC_12H	<abxab>	231.299	RH12	B044	{01}
E40M39	15624	EAGCMAGA_277.4H	<abxab>	274.812	RH12	B045-B049	{11}
E44M40	15657	EATCMAGC_24H	<abxab>	182.908	RH12	B045-B051	{01}
E41M38	15778	EAGGMACT_8H	<abxab>	311.019	RH12	B046-B049	{11}
E39M49	9390	EAGAMCAG_289.0	<aaxab>	289.215	RH12	B046-B051	{-0}
E44M60	20713	EATCMCTC_398.3	<aaxab>	396.857	RH12	B046-B051	{-0}
E45M48	15554	EATGMCAC_9H	<abxab>	422.783	RH12	B048-B049	{00}
E38M50	9482	EACTMCAT_2	<aaxab>	711.183	RH12	B048-B049	{-0}
E35M62	20356	EACAMCTT_533	<aaxab>	537.091	RH12	B048-B050	{-1}
E45M51	15681	EATGMCCA_19H	<abxab>	196.589	RH12	B048-B050	{01}
E39M49	15680	EAGAMCAG_311	<abxab>	309.102	RH12	B048-B050	{01}
E33M61	15686	EAAGMCTG_26H	<abxab>	105.972	RH12	B048-B050	{01}
E39M40	9428	EAGAMAGC_336	<abxab>	332.973	RH12	B048-B050	{01}
E44M61	20717	EATCMCTG_158.2	<abxab>	156.865	RH12	B048-B050	{00}
E32M61	9016	EAACMCTG_225.8a	<RHxRH>	225.588	RH12	B048-B051	{-1}
E39M41	9475	EAGAMAGG_20	<aaxab>	156.226	RH12	B048-B051	{-0}
E44M59	15684	EATCMCTA_1H	<abxab>	580.907	RH12	B048-B051	{01}
E41M38	20676	EAGGMACT_362rh	<SHxRH>	360.049	RH12	B048-B051	{-1}
E42M40	9598	EAGTMAGC_999	<aaxab>	578.208	RH12	B049	{-0}
E39M51	15804	EAGAMCCA_94.6H	<abxab>	91.975	RH12	B049	{11}
E39M40	9494	EAGAMAGC_332	<aaxab>	329.764	RH12	B049	{-0}
E38M59	9609	EACTMCTA_281.3	<aaxab>	280.024	RH12	B049	{-0}
E42M54	9524	EAGTMCCT_534.3	<aaxab>	540.551	RH12	B049	{-0}
E36M62	9616	EACCMCTT_101	<aaxab>	98.755	RH12	B049	{-0}
E45M60	15721	EATGMCTC_283H	<abxab>	281.491	RH12	B049	{10}
E38M54	9551	EACTMCCT_94.9	<aaxab>	92.123	RH12	B049	{-0}
E45M59	9501	EATGMCTA_191.4	<aaxab>	189.441	RH12	B049	{-0}
E33M41	20036	EAAGMAGG_232.6	<aaxab>	231.726	RH12	B049	{-1}
E38M54	9495	EACTMCCT_90.3	<aaxab>	87.83	RH12	B049	{-0}
E38M54	9498	EACTMCCT_262.6	<aaxab>	261.057	RH12	B049	{-0}
E32M59	15742	EAACMCTA_458	<abxab>	458.2	RH12	B049	{10}
E45M54	15626	EATGMCCT_15H	<abxab>	271.88	RH12	B049	{10}
E38M40	9569	EACTMAGC_211	<aaxab>	210.066	RH12	B049	{-0}
E33M59	20597	EAAGMCTA_83	<aaxab>	79.615	RH12	B049	{-0}
E33M60	9487	EAAGMCTC_69.4	<aaxab>	66.933	RH12	B049	{-0}
E33M60	20287	EAAGMCTC_239.5	<aaxab>	240.605	RH12	B049	{-0}
E42M54	9496	EAGTMCCT_430.7	<aaxab>	430.389	RH12	B049	{-0}
E32M49	9485	EAACMCAG_286.3	<aaxab>	286.901	RH12	B049	{-0}
E42M61	9522	EAGTMCTG_330.3	<aaxab>	309.341	RH12	B049	{-0}
E45M51	9523	EATGMCCA_36	<aaxab>	71.38	RH12	B049	{-0}
E35M47	9491	EACAMCAA_5	<aaxab>	454.505	RH12	B049	{-0}
E38M60	15844	EACTMCTC_578.2H	<abxab>	590.048	RH12	B049	{11}
E39M55	9521	EAGAMCGA_447.9	<aaxab>	436.862	RH12	B049	{-0}
E32M60	9493	EAACMCTC_424.6	<aaxab>	422.915	RH12	B049	{-0}
E45M40	20499	EATGMAGC_169	<aaxab>	167.891	RH12	B049	{-0}
E37M47	9582	EACGMCAA_88	<aaxab>	84.887	RH12	B049	{-0}
E32M50	9512	EAACMCAT_137.7	<aaxab>	136.515	RH12	B049	{-0}
E35M40	9526	EACAMAGC_197	<aaxab>	194.98	RH12	B049	{-0}
E32M37	9513	EAACMACG_72	<aaxab>	69.002	RH12	B049	{-0}
E32M37	9528	EAACMACG_179	<aaxab>	177.928	RH12	B049	{-0}
E39M48	15769	EAGAMCAC_25H	<abxab>	63.503	RH12	B049	{11}
E38M49	9507	EACTMCAG_251.5	<aaxab>	249.834	RH12	B049	{-0}
E44M61	9504	EATCMCTG_550.9	<aaxab>	555.049	RH12	B049	{-0}
E44M61	9503	EATCMCTG_462.8	<aaxab>	463.105	RH12	B049	{-1}
E36M35	9538	EACCMACA_78	<aaxab>	74.068	RH12	B049	{-0}
E42M51	9549	EAGTMCCA_159.4	<aaxab>	158.586	RH12	B049	{-0}
E44M60	20708	EATCMCTC_323.2	<abxab>	321.835	RH12	B049	{10}
E40M32	9486	EAGCMAAC_209	<aaxab>	207.954	RH12	B049	{-0}
E36M38	20389	EACCMACT_126.5	<aaxab>	124.265	RH12	B049	{-0}
E40M35	9489	EAGCMACA_172	<aaxab>	170.589	RH12	B049	{-0}
E40M35	9604	EAGCMACA_453	<aaxab>	455.087	RH12	B049	{-0}
E40M35	9606	EAGCMACA_217	<aaxab>	214.42	RH12	B049	{-0}
E42M48	9548	EAGTMCAC_287	<aaxab>	286.046	RH12	B049	{-0}
E44M60	9502	EATCMCTC_231.9	<aaxab>	231.327	RH12	B049	{-0}
E42M48	9508	EAGTMCAC_111	<aaxab>	108.505	RH12	B049	{-0}
E40M39	9484	EAGCMAGA_133	<aaxab>	130.869	RH12	B049	{-0}
E32M60	20302	EAACMCTC_250.7	<aaxab>	250.334	RH12	B049	{-0}
E40M42	9492	EAGCMAGT_208.6	<aaxab>	207.214	RH12	B049	{-0}
E40M42	15735	EAGCMAGT_454.2H	<abxab>	454.95	RH12	B049	{10}
E39M49	15696	EAGAMCAG_108	<abxab>	106.895	RH12	B049	{10}
E44M49	15703	EATCMCAG_10H	<abxab>	338.786	RH12	B049	{10}
E41M32	20459	EAGGMAAC_81	<aaxab>	77.282	RH12	B049	{-0}
E38M36	9562	EACTMACC_111	<aaxab>	107.766	RH12	B049	{-0}
E32M48	20125	EAACMCAC_593.4	<aaxab>	648.305	RH12	B049	{-1}
E42M50	9578	EAGTMCAT_154.2	<aaxab>	152.685	RH12	B049-B050	{-0}
E41M59	9698	EAGGMCTA_147	<aaxab>	144.727	RH12	B049-B050	{-0}
E42M55	9599	EAGTMCGA_154.5	<aaxab>	153.6	RH12	B049-B051	{-1}
E42M61	20692	EAGTMCTG_295	<aaxab>	294.429	RH12	B049-B051	{-0}
E39M60	9618	EAGAMCTC_210	<aaxab>	209.529	RH12	B049-B051	{-0}
E44M60	9570	EATCMCTC_155.2	<aaxab>	153.436	RH12	B049-B051	{-0}
E42M62	9625	EAGTMCTT_124.1	<aaxab>	122.225	RH12	B050	{-1}
E44M37	9641	EATCMACG_287	<aaxab>	285.125	RH12	B050	{-1}
E36M50	9630	EACCMCAT_116	<aaxab>	114.166	RH12	B050	{-1}
E36M59	9631	EACCMCTA_255	<aaxab>	254.396	RH12	B050	{-1}
E45M51	20722	EATGMCCA_393.2	<aaxab>	392.854	RH12	B050	{-1}
E32M50	20046	EAACMCAT_345.3H	<abxab>	344.15	RH12	B050-B051	{11}
E32M37	15801	EAACMACG_28H	<abxab>	62.335	RH12	B050-B051	{11}
E42M60	15853	EAGTMCTC_11H	<abxab>	276.484	RH12	B050-B051	{11}
E42M47	15772	EAGTMCAA_370H	<abxab>	368.275	RH12	B050-B051	{11}
E36M35	15832	EACCMACA_7H	<abxab>	312.939	RH12	B050-B051	{11}
E45M60	15787	EATGMCTC_383	<abxab>	383.442	RH12	B050-B051	{11}
E42M62	15771	EAGTMCTT_36H	<abxab>	94.027	RH12	B050-B051	{11}
E45M59	15806	EATGMCTA_450	<abxab>	447.034	RH12	B050-B051	{11}
E44M40	9642	EATCMAGC_395	<aaxab>	409.079	RH12	B050-B051	{-1}
E32M37	15779	EAACMACG_25H	<abxab>	69.911	RH12	B050-B051	{11}
E32M61	15796	EAACMCTG_447.3H	<abxab>	446.297	RH12	B050-B051	{11}
E32M54	20235	EAACMCCT_182.2	<abxab>	181.232	RH12	B050-B051	{11}
E40M42	15775	EAGCMAGT_251.5H	<abxab>	250.528	RH12	B050-B051	{11}
E44M50	20705	EATCMCAT_272.1	<abxab>	272.164	RH12	B050-B051	{11}
E44M59	9633	EATCMCTA_292.8	<aaxab>	292.181	RH12	B050-B051	{-1}
E40M35	20675	EAGCMACA_306	<aaxab>	303.014	RH12	B050-B051	{-1}
E44M59	15773	EATCMCTA_24H	<abxab>	194.903	RH12	B050-B051	{11}
E44M59	15799	EATCMCTA_12H	<abxab>	337.555	RH12	B050-B051	{11}
E40M35	15810	EAGCMACA_107.1H	<abxab>	105.38	RH12	B050-B051	{11}
E40M35	15797	EAGCMACA_272.4H	<abxab>	267.952	RH12	B050-B051	{11}
E39M62	15774	EAGAMCTT_342.1H	<abxab>	340.894	RH12	B050-B051	{11}
E39M54	15826	EAGAMCCT_110.2H	<abxab>	107.86	RH12	B050-B051	{11}
E39M54	15777	EAGAMCCT_515.9H	<abxab>	519.129	RH12	B050-B051	{11}
E33M40	15805	EAAGMAGC_113H	<abxab>	110.406	RH12	B050-B051	{11}
E33M40	15822	EAAGMAGC_287H	<abxab>	287.473	RH12	B050-B051	{11}
E35M50	15862	EACAMCAT_264.6H	<abxab>	264.928	RH12	B050-B051	{11}
E36M62	15837	EACCMCTT_21H	<abxab>	230.505	RH12	B050-B051	{11}
E33M41	15874	EAAGMAGG_448.9H	<abxab>	442.585	RH12	B050-B051	{11}
E37M42	15818	EACGMAGT_198H	<abxab>	196.497	RH12	B050-B051	{11}
E40M38	15781	EAGCMACT_197.8H	<abxab>	195.751	RH12	B050-B051	{11}
E35M48	15855	EACAMCAC_276.7H	<abxab>	275.916	RH12	B050-B051	{11}
E45M49	15776	EATGMCAG_22H	<abxab>	198.231	RH12	B050-B051	{11}
E45M49	15800	EATGMCAG_7H	<abxab>	410.634	RH12	B050-B051	{11}
E45M50	20514	EATGMCAT_175H	<abxab>	174.338	RH12	B050-B051	{11}
E35M40	15819	EACAMAGC_412H	<abxab>	410.89	RH12	B050-B051	{11}
E33M60	20410	EAAGMCTC_570H	<abxab>	579.54	RH12	B050-B051	{11}
E33M60	20409	EAAGMCTC_575H	<abxab>	584.393	RH12	B050-B051	{11}
E45M55	15813	EATGMCGA_2H	<abxab>	738.342	RH12	B050-B051	{11}
E32M59	15794	EAACMCTA_107	<abxab>	104.889	RH12	B050-B051	{11}
E37M59	9653	EACGMCTA_127	<aaxab>	122.796	RH12	B051	{-1}
E42M40	20685	EAGTMAGC_238	<aaxab>	237.224	RH12	B077-B084	{-1}
E32M47	9702	EAACMCAA_280.2	<aaxab>	282.161	RH12	B089	{-0}
E39M49	9704	EAGAMCAG_116.5	<aaxab>	114.834	RH12	B090	{-0}
